# Supplementary material for: Image Quality Analysis of Eyes Undergoing LASER Refractive Surgery
Source: PLoS One. 2016 Feb 9;11(2):e0148085. doi: 10.1371/journal.pone.0148085 (PMC4747534; doi:10.1371/journal.pone.0148085)
Supplement: S1 Dataset — This file contains 14 different sheets each containing data from the main computational and psychophysical experiments and the two control experiments performed in this study. (XLSX) [file pone.0148085.s001.xlsx]

## Sheet: Sheet 1
ARM 1	Spherical equivalent of refraction				ARM 2	Spherical equivalent of refraction
Subject number	OD	OS			Subject number	OD	OS
1	-8.75	-6.75			1	-6.75	-6.75
2	-8.5	-6.5			2	-6.5	-7
3	-7.5	-8			3	-7	-6.25
4	-7	-7.5			4	-6.5	-7
5	-6.75	-7.25			5	-10	-9.25
6	-8	-8.75			6	-9	-8.625
7	-6	-6.5			7	-9	-8.75
8	-8.25	-7.5			8	-0.875	-0.875
9	-9.75	-8.75			9	-3.25	-3.375
10	-2.5	-2.25			10	-4.25	-3.875
11	-2.75	-3.25			11	-5	-5.625
12	-2.75	-2.25			12	-2.75	-2.75
13	-3.75	-4.5			13	-9.375	-9.375
14	-3.5	-4.25			14	-6.375	-6.625
15	-4	-4.625			15	-7	-6.625
16	-8.75	-8			16	-2.75	-3
17	-8.5	-8.5			17	-2.375	-3.75
18	-7.5	-7			18	-2.375	-3.125
19	-7	-7.25			19	-4.5	-3.5
20	-7.5	-6.75			20	-4.5	-4.5
21	-2.5	-2.625
22	-2.75	-2.75			Median	-5.6875	-5.9375
23	-2.75	-2.375			IQR1	-7	-7
24	-3.75	-3			IQR3	-3.125	-3.46875
25	-3.5	-3.75
26	-3	-3.375
Median	-6.375	-6.5
IQR1	-7.5	-7.5
IQR3	-3.125	-3.28125

## Sheet: Sheet 2
ARM 1	Individual Zernike polynomials																																												ARM 1	Individual Zernike polynomials
CASES	EYE	Subject number	OSA(3,-3)	OSA(3,-1)	OSA(3,1)	OSA(3,3)	OSA(4,-4)	OSA(4,-2)	OSA(4,0)	OSA(4,2)	OSA(4,4)	OSA(5,-5)	OSA(5,-3)	OSA(5,-1)	OSA(5,1)	OSA(5,3)	OSA(5,5)	OSA(6,-6)	OSA(6,-4)	OSA(6,-2)	OSA(6,0)	OSA(6,2)	OSA(6,4)	OSA(6,6)	OSA(7 , -7)	OSA (7 , -5)	OSA(7 , -3)	OSA (7 , -1)	OSA (7 , 1)	OSA (7 , 3)	OSA (7 , 5)	OSA(7 , 7)	OSA(8 , -8)	OSA (8 , -6)	OSA(8 , -4)	OSA(8 , -2)	OSA(8 , 0)	OSA(8 , 2)	OSA(8 , 4)	OSA(8 , 6)	OSA(8 , 8)		HORMS		CONTROLS	EYE	Subject number	OSA(3,-3)	OSA(3,-1)
	OD	1	0.26	-0.17	0.597	0.179	0.01	0.077	0.269	0.121	-0.05	0.019	-0.039	0.089	0.098	-0.007	0.008	0.006	0.004	0.004	0.01	0.014	-0.023	0.006	0.002	0.011	0.005	-0.015	-0.006	0.01	-0.006	0.008	0.015	0.028	0.015	-0.019	0.006	-0.004	0.01	0.001	0		0.776717			OD	1	-0.106	0.046
		2	-0.184	0.013	0.291	-0.203	0.025	0.039	0.33	-0.113	-0.09	-0.102	0.075	-0.024	-0.041	0.038	-0.041	-0.02	-0.009	-0.025	0.03	0.028	0.027	-0.014	-0.009	0.005	-0.018	0.023	0.029	0.019	0.031	0.012	-0.009	0.006	-0.007	0.008	-0.007	0.001	-0.005	0.023	-0.021		0.567007				2	-0.175	0.619
		3	0.176	-0.033	0.192	-0.157	0.044	0.02	0.522	0.025	-0.127	-0.006	0.025	-0.013	0.005	0.024	0.023	-0.001	0	-0.023	-0.046	0.01	0.029	0.004	0.007	0.009	-0.013	-0.008	-0.003	0.013	0.004	-0.003	-0.01	-0.005	0	0.003	0.02	0.005	-0.01	-0.002	0.007		0.626093				3	0.17	-0.233
		4	-0.072	-0.431	-0.074	-0.237	0.097	-0.021	0.349	-0.01	-0.001	-0.006	0.025	-0.026	-0.04	0.024	-0.007	-0.014	-0.006	0.005	0.033	-0.027	-0.01	-0.01	0.021	-0.015	0.016	-0.01	0.004	0.009	0.005	0.019	0.009	0.008	-0.005	0.006	0.002	-0.019	0.028	-0.017	0.016		0.627363				4	-0.057	-0.014
		5	0.028	0.167	-0.039	0.228	0.042	-0.208	0.61	0.04	-0.16	-0.009	-0.04	0.007	-0.039	0.008	0.068	-0.044	-0.021	-0.013	0.055	-0.055	-0.018	-0.029	0.045	0.019	0.026	0.034	0.002	0.017	-0.027	-0.02	-0.003	0.006	0.011	-0.019	0.009	-0.001	0.004	0.027	0.045		0.743791				5	-0.174	0.071
		6	0.189	-0.014	0.081	0.012	-0.088	0.032	0.332	0.029	0.021	-0.019	-0.135	0.056	0.032	0.007	0.016	-0.034	0.033	0.029	-0.008	-0.044	-0.031	0.039	0.013	-0.016	0.044	-0.002	0.012	-0.005	0.008	0.009	0.012	0.004	-0.003	-0.015	-0.008	0.023	0.008	-0.015	-0.015		0.444629				6	-0.079	0.194
		7	-0.209	0.191	-0.011	0.096	0.037	-0.333	0.506	0.107	-0.022	-0.024	-0.02	-0.054	0.002	0.077	-0.016	-0.001	-0.004	-0.03	-0.015	0.006	-0.036	-0.04	-0.002	-0.002	-0.003	0.007	-0.002	-0.004	0.017	0	-0.01	-0.003	-0.003	0.018	0.013	0.001	0.006	-0.001	-0.003		0.696358				7	0.049	0.065
		8	0.056	-0.178	0.442	0.063	-0.11	-0.032	0.268	0.037	-0.04	-0.042	0.014	0.012	-0.061	-0.009	-0.028	0.013	0.046	0.008	0.001	-0.011	0	0.001	0.011	0.005	-0.022	0.002	0.015	-0.001	0.012	0.036	0.016	-0.001	-0.003	-0.011	0.016	-0.015	0.012	-0.001	-0.021		0.57878				8	-0.108	0.262
		9	-0.04	0.306	0.344	0.086	0.001	-0.114	0.584	-0.128	-0.065	-0.046	0.054	-0.07	-0.077	0.065	0.033	-0.01	0.039	-0.046	-0.006	0.019	0.035	0.033	0.04	-0.045	-0.003	0.028	0.014	0.006	-0.026	-0.071	-0.011	-0.018	0.02	-0.023	0.051	-0.018	0.003	-0.007	-0.024		0.799095				9	-0.452	-0.163
		10	-0.243	-0.329	-0.154	0.224	0.026	0.109	0.13	-0.01	-0.062	-0.034	0.03	-0.044	-0.031	0.026	-0.01	-0.031	-0.013	0.022	0.026	-0.025	0.007	0.016	-0.002	-0.005	-0.001	-0.029	-0.024	0.005	0	0.005	-0.012	0.013	-0.003	0.002	0.022	-0.011	0.008	0	-0.003		0.534821				10	-0.079	0.147
		11	-0.006	-0.075	-0.177	0.006	0.03	-0.015	0.085	0.004	0.035	-0.021	-0.001	0.046	0.02	0.039	0.018	0.015	0.001	-0.021	0.011	-0.012	-0.012	-0.007	0.005	0.001	-0.002	-0.003	-0.003	-0.016	-0.003	-0.009	-0.003	0.002	-0.003	0.006	0.003	0.001	0.002	0.003	-0.009		0.230437				11	-0.17	0.222
		12	0.045	-0.006	0.197	0.137	-0.017	-0.003	0.119	0.238	-0.043	-0.035	0.038	-0.043	0.077	0.075	0.046	0.016	-0.023	-0.031	-0.008	0.025	0.025	0.005	-0.017	0.008	-0.02	0.007	-0.024	-0.019	-0.004	0.014	-0.006	-0.001	0.006	0.01	-0.003	-0.021	-0.002	-0.016	0.013		0.396064				12	0.022	-0.145
		13	-0.338	-0.136	-0.089	0.268	0.014	-0.168	0.121	0.063	0.08	0	0.021	-0.093	0.108	0.017	-0.089	0.037	0.048	0.006	0.043	-0.004	0.024	-0.04	0.013	-0.008	-0.013	0.036	0.03	-0.014	0.008	-0.009	0.011	-0.025	-0.027	0.014	0.018	0.001	-0.009	0.001	0.01		0.554749				13	-0.157	0.078
		14	-0.281	0.352	0.05	0.001	0.063	-0.004	0.08	-0.106	0.009	-0.056	0.076	-0.078	-0.044	0.056	-0.001	0.04	-0.036	-0.022	-0.056	0.06	-0.007	0.034	-0.028	0.016	-0.018	0.01	0.025	-0.009	0.016	-0.009	0.004	-0.008	0.009	0.009	0.028	-0.026	0.005	-0.02	0.025		0.513534				14	-0.092	0.414
		15	0.177	0.431	0.366	-0.092	-0.022	-0.024	0.222	0.063	-0.031	0.001	-0.029	0.051	0.067	0.064	0.003	0.014	0.038	-0.005	0.048	-0.034	0.027	0.049	0.003	-0.001	-0.017	0.005	-0.018	0.004	-0.005	0.008	0.01	-0.003	-0.02	-0.019	-0.004	0.014	0.008	-0.012	0.002		0.661153				15	-0.175	0.035
		16	0.276	0.841	0.337	0.433	0.099	-0.202	0.403	0.05	0.124	-0.001	-0.06	0.064	-0.033	-0.069	0.051	-0.055	0.004	0.061	0.069	-0.039	-0.012	-0.042	-0.028	0.016	-0.027	0.023	0.033	0.018	0.006	-0.028	0.027	0.047	-0.017	0.005	0.02	0.001	0.024	0.038	-0.031		1.16519				16	-0.103	-0.082
		17	0.056	-0.178	0.442	0.063	-0.11	-0.032	0.268	0.037	-0.04	-0.042	0.014	0.012	-0.061	-0.009	-0.028	0.013	0.046	0.008	0.001	-0.011	0	0.001	0.011	0.005	-0.022	0.002	0.015	-0.001	0.012	0.036	0.016	-0.001	-0.003	-0.011	0.016	-0.015	0.012	-0.001	-0.021		0.57878				17	0.012	-0.088
		18	-0.026	-0.215	-0.378	-0.08	0.077	-0.022	0.612	0.019	0.022	-0.004	-0.001	-0.063	-0.078	0.003	-0.009	0.01	0.018	0.006	0.07	0.003	-0.02	-0.02	-0.013	-0.015	0.007	0	-0.051	0.02	-0.007	-0.033	0.016	-0.012	-0.005	-0.011	0.039	-0.01	-0.004	0.03	0.001		0.775875				18	-0.083	-0.016
		19	0.055	0.181	0.273	0.025	-0.148	0.026	0.448	-0.18	0.018	-0.029	-0.089	0.159	0.043	-0.075	0.103	0.078	-0.017	0.027	0.1	-0.1	0.072	0.03	-0.012	0.053	-0.074	0.088	0.023	-0.025	0.042	-0.044	-0.014	0.013	-0.033	0.016	0.037	-0.044	0.034	-0.023	-0.016		0.692996				19	-0.009	0.033
		20	-0.304	0.284	0.185	0.107	-0.076	0.052	0.468	0.13	0.021	0.005	0.001	-0.088	0.001	0.002	0.037	0.006	-0.008	-0.011	0.029	0.006	0.038	-0.029	0.001	-0.015	-0.013	-0.002	0.019	0.021	0.02	0.012	0.012	0.009	0.01	0.002	0.003	-0.01	-0.017	-0.012	-0.023		0.692288				20	0.063	0.007
		21	0.036	0.277	0.113	-0.075	-0.003	-0.037	0.226	-0.094	0.038	0.008	-0.039	0.012	0.013	0.02	0.033	0.008	0.034	-0.032	-0.009	0.025	-0.01	0.01	-0.01	0.007	0.004	0.055	-0.007	0.003	0.008	-0.001	-0.004	-0.003	-0.011	0.011	0.04	-0.021	0.01	-0.014	-0.002		0.41426
		22	-0.204	0.488	-0.048	0.046	-0.043	-0.051	0.432	-0.016	-0.049	-0.048	0.074	-0.01	-0.019	-0.023	0.053	-0.01	0.012	-0.026	0.045	0.033	-0.006	-0.045	0.034	-0.013	-0.002	-0.008	-0.013	0.026	-0.031	-0.016	0.002	0	-0.006	0.015	-0.013	0.005	-0.024	0.029	0.001		0.707755				Median	-0.0875	0.0405
		23	0.069	0.604	-0.615	-0.109	-0.051	-0.182	0.536	0.022	-0.063	0.011	0.034	0.08	-0.069	0.032	0.121	0.063	-0.026	-0.017	0.07	-0.013	0.024	-0.024	0.001	0.011	-0.039	0.023	-0.027	-0.024	-0.059	-0.047	-0.005	-0.027	0.024	0.012	0.015	0.003	0.036	-0.001	0.07		1.06934				Q1	-0.16025	-0.0325
		24	-0.059	-0.373	0.123	0.229	0.034	-0.025	0.674	-0.016	-0.21	0.067	0.063	-0.011	0	-0.051	0.076	-0.047	-0.036	-0.022	0.033	-0.002	0.003	0.017	0.078	-0.031	-0.002	-0.037	0.005	-0.009	-0.048	-0.055	-0.013	-0.017	-0.006	-0.018	0.024	0.013	-0.01	0.043	-0.02		0.866426				Q3	-0.00375	0.15875
		25	-0.06	0.783	-0.155	0.067	0.049	-0.11	0.474	-0.151	0.075	-0.052	0.021	-0.061	-0.022	0.026	-0.024	0.035	0.007	-0.022	-0.022	-0.018	-0.011	0.073	0.013	0.008	-0.007	0.025	-0.001	0.004	0.026	0.043	0.008	-0.026	-0.016	0.015	0	0.01	-0.001	-0.026	-0.032		0.967417
		26	-0.033	0.489	0.332	-0.136	-0.035	0.138	0.606	-0.182	-0.087	-0.057	-0.038	0.036	0.041	0.047	-0.01	0.031	0.024	-0.021	0.075	0.031	0.014	0.006	0.081	-0.024	0.028	0	-0.004	-0.008	-0.041	0.022	0.04	-0.025	0.014	0.003	0.04	0.039	-0.011	0.057	-0.018		0.913955			EYE	Subject number	OSA(3,-3)	OSA(3,-1)
																																														OS	1	-0.106	0.057
		Median	-0.016	0.09	0.118	0.0545	0.012	-0.023	0.376	0.0205	-0.0355	-0.02	0.014	-0.0105	-0.0095	0.022	0.012	0.007	0.0025	-0.015	0.0275	-0.003	0	0.0025	0.004	0.003	-0.005	0.0035	0.0005	0.0035	0.0045	-0.0005	0.003	-0.001	-0.003	0.004	0.0155	0	0.0045	-0.001	-0.003		0.676721				2	-0.285	0.253
		Q1	-0.156	-0.1615	-0.0675	-0.07875	-0.041	-0.09525	0.2365	-0.0745	-0.06275	-0.042	-0.03575	-0.0515	-0.04075	-0.00475	-0.01	-0.013	-0.012	-0.02275	-0.0075	-0.02325	-0.01175	-0.023	-0.00725	-0.0145	-0.018	-0.00275	-0.00675	-0.00875	-0.00675	-0.019	-0.00825	-0.011	-0.00675	-0.011	0.00225	-0.015	-0.00475	-0.0135	-0.02075		0.557813				3	0.083	-0.071
		Q3	0.056	0.3405	0.32175	0.1295	0.04075	0.0245	0.518	0.0475	0.021	-0.00025	0.033	0.0435	0.029	0.03875	0.04375	0.01575	0.03075	0.006	0.04725	0.01775	0.02475	0.01675	0.013	0.00875	0.00275	0.023	0.015	0.01225	0.012	0.012	0.012	0.006	0.00825	0.01075	0.0235	0.0045	0.01	0.018	0.00575		0.776506				4	-0.101	-0.082
																																															5	-0.096	0.083
	EYE	Subject number	OSA(3,-3)	OSA(3,-1)	OSA(3,1)	OSA(3,3)	OSA(4,-4)	OSA(4,-2)	OSA(4,0)	OSA(4,2)	OSA(4,4)	OSA(5,-5)	OSA(5,-3)	OSA(5,-1)	OSA(5,1)	OSA(5,3)	OSA(5,5)	OSA(6,-6)	OSA(6,-4)	OSA(6,-2)	OSA(6,0)	OSA(6,2)	OSA(6,4)	OSA(6,6)	OSA(7 , -7)	OSA (7 , -5)	OSA(7 , -3)	OSA (7 , -1)	OSA (7 , 1)	OSA (7 , 3)	OSA (7 , 5)	OSA(7 , 7)	OSA(8 , -8)	OSA (8 , -6)	OSA(8 , -4)	OSA(8 , -2)	OSA(8 , 0)	OSA(8 , 2)	OSA(8 , 4)	OSA(8 , 6)	OSA(8 , 8)		HORMS				6	-0.089	0.003
	OS	1	0.082	0.759	1.08	-0.201	0.051	0.186	0.392	-0.027	0.121	-0.023	-0.048	0.036	-0.04	0.11	-0.033	0.034	-0.016	-0.084	-0.06	0.034	-0.018	0.002	-0.012	0.007	0.007	-0.011	0.012	-0.015	0.021	-0.007	0.005	-0.009	0.005	0.009	0.013	-0.006	0.002	0.003	0.014		1.42484				7	-0.1	0.09
		2	-0.217	0.18	0.346	-0.107	-0.123	0.026	0.389	-0.115	0.022	0.028	0.094	-0.019	0.01	0.026	-0.01	0.027	0.032	-0.001	0.051	0.021	-0.041	-0.04	0.012	-0.016	-0.013	0.006	0.005	-0.01	-0.005	0.002	-0.002	-0.009	-0.006	0.002	0.002	-0.012	0.01	0.007	0.003		0.641571				8	0.006	0.134
		3	0.218	0.107	0.014	-0.014	-0.007	-0.011	0.492	-0.068	-0.071	-0.023	0.045	-0.046	-0.016	0.006	0.008	0.021	-0.013	0.01	-0.044	0.042	0.01	0.027	0	0.006	-0.024	0.01	0.025	0.003	-0.017	0.009	-0.007	-0.007	0.002	0.004	0.014	-0.002	-0.012	-0.006	0.007		0.569027				9	-0.238	0.188
		4	0.02	-0.139	0.04	0.115	0.016	0.083	0.4	-0.17	0.062	-0.023	-0.028	-0.012	-0.004	0.001	-0.002	0.051	0.008	-0.009	0.032	0.022	-0.002	0.016	-0.014	-0.003	-0.008	0.026	0.006	-0.011	-0.002	0.005	-0.007	-0.018	-0.006	0.003	0.017	-0.022	0.013	-0.011	0.01		0.493091				10	-0.312	0.056
		5	0.772	0.214	0.206	0.347	-0.174	-0.085	0.212	0.318	0.6	-0.161	-0.195	-0.126	0.13	0.017	0.046	-0.03	0.023	-0.005	-0.007	-0.081	-0.147	-0.11	-0.007	0.006	0.014	0.01	-0.012	-0.003	-0.004	0.003	0.009	0.004	-0.001	0.001	0	0.006	0.01	0.006	-0.005		1.22063				11	-0.17	0.222
		6	-0.051	-0.099	0.451	-0.011	-0.025	0.031	0.4126	-0.042	0.024	0.034	-0.037	0.094	-0.028	0.005	-0.006	0	-0.021	-0.007	0.035	-0.034	0.005	-0.008	0.01	-0.008	0	0.008	-0.001	0.009	0.003	0.01	0.007	0	0.004	-0.001	-0.007	0.003	0.004	0	-0.006		0.637063				12	-0.129	-0.186
		7	-0.178	0.05	-0.051	-0.053	-0.008	0.016	0.1	0.145	-0.07	0.01	-0.037	0.01	-0.009	-0.034	0	-0.025	0.02	0.005	-0.044	0.005	-0.008	0.034	0.012	-0.017	-0.01	0.014	-0.007	0.01	0	-0.006	-0.013	0.015	-0.012	-0.002	0.028	-0.014	0.014	-0.012	0.002		0.29267				13	-0.216	0.032
		8	0.213	-0.187	0.222	0.065	0.019	0.004	0.453	0.101	-0.104	-0.046	-0.091	0	-0.12	-0.109	-0.015	0.019	-0.011	0.047	0.004	-0.015	0.049	0.025	-0.041	0.014	0.005	0.034	0.071	0.024	0.04	0.004	-0.006	0.005	-0.012	-0.036	-0.009	-0.026	-0.036	-0.014	-0.007		0.646066				14	-0.193	0.231
		9	-0.11	0.531	0.164	-0.115	0.005	-0.042	0.81	-0.076	0.078	-0.084	0.042	0.029	0.094	-0.025	0.062	0.039	-0.029	-0.01	0.012	-0.046	-0.038	0.026	0.019	0.008	-0.012	0.037	-0.046	0.019	-0.016	0.014	-0.007	-0.023	0.014	0	0.029	0.003	0.029	-0.034	-0.014		1.02099				15	-0.16	0.04
		10	-0.137	-0.356	0.39	-0.081	-0.014	-0.079	0.283	-0.034	-0.019	0.047	0.029	-0.024	0.067	-0.042	-0.016	0.017	0.007	0.003	0.025	0.005	0.018	-0.046	0.007	-0.02	-0.006	-0.027	0.006	0.005	0.003	0.005	-0.019	-0.008	0.001	-0.002	0.003	-0.014	-0.003	0.006	0.004		0.638581				16	-0.108	-0.074
		11	-0.159	0.349	0.112	0.024	-0.012	0.163	0.205	-0.087	0.02	-0.029	0.019	0.026	0.059	-0.042	-0.075	-0.034	-0.03	-0.001	-0.047	0.02	-0.024	0.047	-0.018	0.037	0.006	-0.013	0.01	-0.011	0.043	-0.004	-0.009	0.03	-0.001	-0.009	0.024	0.012	0.012	-0.029	0.028		0.514436				17	-0.011	-0.025
		12	-0.229	-0.195	0.415	-0.12	-0.09	-0.026	0.058	0.122	-0.077	-0.033	0.014	0.007	-0.03	0.001	0.019	0.021	0.01	0.003	0.008	0.007	-0.007	-0.019	-0.004	0.009	-0.003	-0.009	0.013	-0.011	-0.004	-0.032	-0.006	-0.001	-0.005	-0.001	-0.001	-0.011	-0.001	0.001	-0.012		0.561748				18	-0.138	0.028
		13	-0.275	0.224	0.625	-0.262	-0.012	0.246	0.114	0.071	-0.018	-0.027	-0.04	0.042	0.149	-0.05	-0.006	-0.009	-0.014	-0.002	0.091	-0.018	0.032	0.058	0.022	-0.006	0.018	0.028	-0.017	0.014	-0.024	-0.003	-0.004	-0.033	-0.007	-0.013	-0.005	-0.008	-0.015	-0.01	0.015		0.843122				19	-0.059	0.067
		14	-0.137	0.158	0.227	-0.1	-0.019	-0.044	0.194	0.026	-0.096	-0.06	0.105	-0.072	0.081	-0.012	0.042	-0.001	-0.051	0.01	-0.041	0.025	-0.018	0.027	0.013	0.016	-0.022	0.015	0.022	-0.02	0.004	-0.017	0.001	0.004	0.011	0.005	0.02	-0.018	0.009	-0.012	0.028		0.440051				20	0.013	-0.008
		15	0.22	0.24	0.054	-0.049	0.005	-0.019	0.26	0.044	0.014	-0.001	-0.009	-0.001	-0.013	0.027	-0.035	-0.02	-0.015	0.022	0.033	-0.013	-0.026	-0.008	0.014	0.004	0.009	0.006	-0.004	-0.022	-0.004	-0.016	-0.013	0.002	-0.001	-0.004	0.015	0.016	0	0.003	0.021		0.434707
		16	0.192	0.606	0.249	-0.082	-0.08	0.053	0.53	-0.045	-0.047	0.037	0.007	0.065	-0.03	-0.004	-0.007	-0.018	-0.002	0.01	0	-0.005	0	0.025	0.013	-0.001	-0.02	-0.003	0.014	-0.021	0.007	0.015	-0.008	-0.001	0	-0.002	0.033	-0.005	0.008	-0.021	-0.013		0.882157				Median	-0.107	0.048
		17	0.213	-0.187	0.222	0.065	0.019	0.004	0.453	0.101	-0.104	-0.046	-0.091	0	-0.12	-0.109	-0.015	0.019	-0.011	0.047	0.004	-0.015	0.049	0.025	-0.041	0.014	0.005	0.034	0.071	0.024	0.04	0.004	-0.006	0.005	-0.012	-0.036	-0.009	-0.026	-0.036	-0.014	-0.007		0.646066				Q1	-0.17575	-0.01225
		18	-0.108	-0.093	0.36	0.091	-0.083	0.01	0.514	0.029	-0.003	-0.044	-0.054	0.002	0.048	-0.001	0.043	-0.006	0.013	0.006	0.043	0.007	0.013	-0.01	-0.002	-0.009	0.007	-0.023	-0.046	0.014	0.015	0.004	-0.01	0.007	0.002	-0.005	0.003	-0.012	-0.007	-0.008	-0.04		0.668511				Q3	-0.0815	0.101
		19	-0.173	0.611	-0.271	0.023	0.015	-0.068	0.489	-0.079	-0.034	-0.018	-0.071	0.069	-0.076	-0.007	0.05	0.045	0.038	-0.003	0.062	0.044	-0.044	0.06	0.012	-0.063	0.033	0.005	-0.062	0.014	-0.021	-0.004	-0.002	-0.006	-0.005	-0.016	0.034	0.005	0.014	0.002	0.005		0.879365
		20	-0.078	-0.241	0.278	0.124	-0.078	0.04	-0.421	0.254	0.01	0.008	0.057	-0.021	0.074	-0.014	0.072	0.028	-0.008	0.02	-0.003	0.057	-0.02	0.04	-0.028	-0.019	0.008	-0.002	-0.002	-0.009	-0.019	0.009	0.011	-0.007	-0.002	-0.007	0.004	0.005	-0.005	-0.008	0.004		0.655432
		21	-0.007	0.151	0.289	0.271	-0.073	-0.106	0.421	0	0.017	0.048	0.001	0.05	-0.054	-0.058	-0.071	0.063	0.045	0.002	0.062	-0.017	0.027	-0.033	-0.028	0.026	-0.062	0.064	-0.024	-0.017	0.036	-0.001	-0.009	-0.016	-0.008	0.005	0.042	-0.018	0.02	-0.008	0.009		0.645448
		22	-0.242	0.337	-0.045	-0.13	0.09	-0.045	0.453	-0.022	0.03	-0.007	-0.021	-0.022	-0.04	-0.035	0.01	0.039	0.016	0.03	0.025	0.03	-0.016	0.032	0.004	-0.013	-0.015	-0.016	-0.054	-0.022	0	-0.033	-0.014	-0.011	-0.009	0.013	0.025	0.019	0.017	0.001	0.003		0.651279
		23	0.244	-0.536	0.345	-0.02	-0.08	0.032	0.499	-0.229	-0.001	-0.083	0.03	-0.155	0.013	0.041	0.016	-0.06	0.027	0.049	0.066	-0.021	0.016	-0.012	0.009	-0.01	-0.005	-0.006	-0.003	0.006	-0.013	-0.029	0.019	0.017	-0.015	-0.006	-0.004	-0.006	-0.002	0.004	-0.017		0.907491
		24	0.136	-0.163	-0.451	-0.034	0.118	-0.05	0.622	-0.037	0.02	-0.059	0.001	0.039	-0.061	-0.043	-0.008	0.006	-0.014	0.028	0.054	0.066	-0.01	0.02	-0.031	0.023	-0.029	-0.002	-0.038	-0.003	-0.019	-0.002	0.014	-0.012	0.001	0.008	0.013	-0.022	0.015	0.015	-0.042		0.82556
		25	-0.149	0.113	0.285	-0.584	0.386	0.345	0.574	0.026	0.141	-0.258	-0.205	-0.04	-0.067	-0.02	0.016	0.183	0.037	-0.034	-0.008	-0.033	-0.198	-0.175	0.057	0.029	0.081	0.042	0.041	0.028	0.079	0.145	-0.095	-0.079	-0.048	-0.01	0.012	0.006	0.054	-0.003	-0.04		1.16711
		26	-0.055	0.389	0.332	-0.136	-0.035	0.138	0.677	-0.192	-0.082	-0.066	-0.04	0.033	0.043	0.045	-0.009	0.023	0.034	-0.032	0.085	0.021	0.024	0.007	0.091	-0.034	0.038	0	-0.003	-0.007	-0.042	0.033	0.05	-0.035	0.024	0.001	0.05	0.049	-0.013	0.061	-0.014		0.924301
		Median	-0.0665	0.132	0.238	-0.0415	-0.012	0.007	0.4168	-0.0245	0.0045	-0.025	-0.015	0.001	-0.011	-0.0095	-0.004	0.019	0.0025	0.003	0.0185	0.006	-0.0075	0.018	0.0055	0.0015	-0.0015	0.006	-0.0015	-0.003	-0.001	0.0025	-0.006	-0.0065	-0.0015	-0.0015	0.013	-0.006	0.006	-0.0045	0.0025		0.648672
		Q1	-0.1565	-0.157	0.0685	-0.113	-0.07675	-0.0435	0.224	-0.074	-0.06425	-0.05575	-0.046	-0.02175	-0.04	-0.04025	-0.01375	-0.00825	-0.014	-0.0045	-0.006	-0.0165	-0.023	-0.0115	-0.0135	-0.01225	-0.01275	-0.00525	-0.01575	-0.011	-0.01525	-0.0055	-0.009	-0.01175	-0.00775	-0.00675	0.0005	-0.014	-0.0045	-0.01175	-0.01275		0.586036
		Q3	0.178	0.31275	0.34575	0.05475	0.01575	0.04975	0.49725	0.06425	0.0235	0.00575	0.0265	0.03525	0.05625	0.00575	0.01825	0.0325	0.02225	0.0175	0.049	0.02425	0.01525	0.027	0.01275	0.01275	0.00775	0.02325	0.01275	0.013	0.013	0.008	0.004	0.004	0.00175	0.00275	0.02475	0.005	0.01375	0.003	0.0085		0.881459
[truncated: 38 more columns]

## Sheet: Sheet 3
ARM 2	Individual Zernike polynomials																																											ARM 2	Individual Zernike polynomials
PRE OP																																												POST OP
EYE: OD																																												EYE: OD
	Subject number	OSA(3,-3)	OSA(3,-1)	OSA(3,1)	OSA(3,3)	OSA(4,-4)	OSA(4,-2)	OSA(4,0)	OSA(4,2)	OSA(4,4)	OSA(5,-5)	OSA(5,-3)	OSA(5,-1)	OSA(5,1)	OSA(5,3)	OSA(5,5)	OSA(6,-6)	OSA(6,-4)	OSA(6,-2)	OSA(6,0)	OSA(6,2)	OSA(6,4)	OSA(6,6)	OSA(7 , -7)	OSA (7 , -5)	OSA(7 , -3)	OSA (7 , -1)	OSA (7 , 1)	OSA (7 , 3)	OSA (7 , 5)	OSA(7 , 7)	OSA(8 , -8)	OSA (8 , -6)	OSA(8 , -4)	OSA(8 , -2)	OSA(8 , 0)	OSA(8 , 2)	OSA(8 , 4)	OSA(8 , 6)	OSA(8 , 8)		HORMS			Subject number	OSA(3,-3)	OSA(3,-1)	OSA(3,1)	OSA(3,3)
	1	-0.0486667	-0.014	0.284667	0.137667	0.0523333	-0.0403333	0.130333	0.0683333	-0.041	-0.0223333	-0.0106667	-0.03	-0.00366667	-0.0163333	-0.011	0.01	-0.018	0.002	-0.0133333	-0.023	-0.0173333	-0.0183333	-0.00933333	0.006	0.005	0.0193333	-0.0166667	-0.00766667	0.012	-0.0223333	-0.0126667	-0.00633333	0.008	0.00733333	-0.00666667	-0.000666667	0.00466667	0.00233333	0.000666667		0.368553			1	-0.129	-0.188	0.13	0.074
	2	-0.276667	-0.0806667	0.0796667	0.0803333	-0.0263333	-0.0303333	0.0863333	0.00166667	0.012	-0.00866667	0.00933333	0.014	-0.0143333	-0.0303333	0.00166667	-0.015	0.029	-0.00133333	0.0506667	0.0133333	-0.0123333	0.004	0.0106667	-0.0146667	-0.002	-0.003	-0.005	-0.005	0.00833333	0.004	0.00733333	0.00366667	-0.0116667	0.005	-0.00433333	-0.00566667	0.00166667	0.001	0.01		0.333756			2	-0.001	-0.064	0.293	0.049
	3	-0.349667	-0.0843333	0.153333	0.147	-0.00433333	-0.0263333	0.156333	-0.0136667	-0.101667	0.0773333	0.0346667	0.0206667	0.022	0.0273333	0.000666667	-0.0303333	-0.0343333	-0.012	0.015	0.015	0.0566667	0.0363333	-0.023	-0.0166667	-0.00966667	-0.00666667	0.0116667	-0.0116667	-0.00266667	-0.027	0.0276667	0.0146667	0.00966667	0.00633333	0.016	-0.00533333	-0.0146667	-0.00466667	-0.0266667		0.480145			3	-0.0796667	-1.03767	0.417	0.042
	4	-0.133333	0.0673333	-0.00833333	0.167333	-0.0666667	-0.0673333	-0.091	-0.08	-0.0526667	-0.00833333	0.049	-0.0296667	-0.0666667	-0.017	0.00233333	0.005	-0.0106667	0.0133333	0.06	0.0293333	0.00333333	0.00933333	-0.00933333	0.01	-0.012	0.0116667	0.0153333	-0.00533333	0.011	-0.014	0.011	-0.0126667	0.012	-0.011	-0.0116667	-0.00566667	-0.00166667	-0.002	0.000666667		0.30257			4	1.213	0.469	0.281	-0.558
	5	-0.004	0.013	-0.056	0.075	0.034	-0.075	-0.3	0.606	-0.00557	0.0051	-0.0038	0.001	0.035	-0.039	0.055	-0.002	0.0119	0	-0.01	0.007	-0.002	-0.002	-0.009	-0.033	-0.013	0.046	-0.006	0.02	0.033	0	0.101	-0.08	0	0	0.097	-0.085	0.036	0	0		0.720153			5	0.069	0.604	-0.615	-0.109
	6	-0.0363333	-0.0296667	-0.0606667	-0.0286667	-0.0353333	-0.00866667	0.086	-0.07	0.0623333	0.005	-0.0116667	0.006	0.01	-0.0316667	-0.003	0.024	0.014	0.00166667	-0.02	0.0166667	0.00333333	0.00433333	-0.000666667	-0.00333333	-0.00366667	0.004	-0.00966667	0.00366667	0.0103333	-0.00333333	-0.00733333	-0.0103333	-0.00333333	-0.00233333	0.00733333	-0.00866667	0.00133333	0.003	0.018		0.167049			6	-0.083	0.0876667	0.202333	-0.151333
	7	-0.187	0.08	0.182	0.266	0.003	0.017	0.022	0.004	-0.011	-0.086	0.056	-0.02	-0.056	0.015	-0.048	-0.077	-0.009	-0.011	-0.033	-0.016	0.005	0.033	-0.017	-0.002	-0.028	0.001	-0.006	-0.008	0.01	0.057	0.017	0.022	-0.008	0.009	0.015	-0.003	0.006	-0.018	0.033		0.422472			7	0.06	0.065	-0.401	0.239
	8	-0.0406667	-0.00466667	0.02	0.0326667	0.004	-0.012	0.00266667	-0.014	-0.0223333	0.011	-0.004	0.001	0.00366667	0.00166667	-0.00233333	0.001	-0.003	0.003	-0.00266667	0.00366667	0.006	-0.000666667	-0.00233333	-0.00366667	0.00266667	-0.002	-0.00333333	-0.00433333	0.005	-0.001	-0.00366667	-0.002	0.00533333	-0.001	0.003	0.00266667	0.00166667	0.00366667	-0.004		0.0664931			8	-0.0683333	0.149	0.019	0.232667
	9	-0.175333	0.0836667	0.007	0.0933333	0.0353333	0.036	0.0713333	-0.0303333	0.00333333	0.047	0.041	0.00933333	0.0116667	0.023	-0.0323333	0.0236667	-0.0133333	-0.007	-0.0296667	0.0253333	-0.00333333	0.0213333	-0.00633333	-0.00566667	-0.018	-0.00666667	-0.003	-0.00466667	0.00866667	-0.00466667	-0.008	0	0.000666667	-0.000333333	0.011	-0.00366667	0.00133333	-0.00766667	0.0103333		0.253897			9	0.021	-0.069	-0.0773333	0.228333
	10	-0.166	0.399333	0.182333	0.079	-0.00133333	0.0183333	0.14	0.0166667	-0.0653333	0.004	0.046	-0.0246667	-0.004	0.00866667	-0.0266667	-0.00766667	0.00566667	-0.0113333	-0.0226667	0.0136667	-0.003	-0.00566667	-0.00866667	0.00566667	-0.012	0.00733333	-0.000666667	-0.00266667	0.004	-0.00966667	-0.00166667	-0.00433333	0.000666667	0.00266667	0.00866667	-0.002	0.00566667	0.00733333	-0.0113333		0.506203			10	0.177	0.431	0.366	-0.092
	11	-0.432667	0.243667	0.136	-0.0626667	0.084	-0.0296667	0.248333	-0.118667	0.014	0.004	0.059	-0.0223333	-0.00133333	-0.001	0.0126667	-0.0323333	-0.00766667	0.005	0.011	0.000666667	0.017	0.0103333	-0.000333333	-0.01	-0.001	0.00533333	0.00333333	-0.001	0.00133333	-0.0126667	0.006	0.017	-0.00566667	0.01	0.00766667	0.011	-0.00933333	0.001	0.00833333		0.59982			11	-0.182	0.104	-0.137667	0.170333
	12	-0.156667	-0.031	-0.045	0.073	-0.0376667	0.031	0.059	-0.0113333	-0.00333333	-0.052	0.0416667	-0.0346667	0.009	-0.0113333	0.065	0.013	-0.0253333	0.0176667	-0.012	0.0326667	-0.0116667	0.0376667	-0.00866667	-0.00566667	0.007	-0.0203333	-0.00466667	0.00333333	0.000666667	-0.0103333	0.002	-0.0106667	0.00766667	-0.012	0.007	-0.00133333	-0.00133333	-0.013	0.00766667		0.232671			12	-0.158333	0.00433333	0.103667	-0.0873333
	13	-0.093	-0.250333	0.140333	0.013	0.011	0.0513333	0.0486667	-0.0116667	0.0603333	-0.008	0.0103333	-0.035	0.0423333	0.007	0.03	-0.0176667	-0.015	-0.0113333	0.00433333	0.038	0.00866667	0.0193333	-0.00733333	0.00233333	-0.000333333	0.0126667	-0.00933333	-0.000666667	0	-0.0183333	-0.005	0.00833333	0.00933333	0.007	-0.00133333	-0.0103333	-0.0116667	-0.0156667	-0.0166667		0.329295			13	-0.033	0.489	0.332	-0.136
	14	0.200667	-0.130333	0.166333	0.141333	0.0696667	-0.0553333	0.21	-0.064	0.066	0.00666667	0.015	-0.0253333	-0.0133333	0.021	0.015	-0.00633333	0.00266667	-0.00166667	-0.0113333	0.01	-0.009	0.0286667	-0.00233333	0.00466667	0.00333333	-0.01	-0.002	0.001	0.00133333	0.00233333	0.001	0.00166667	0.005	0.00366667	-0.008	0.007	0.00566667	-0.00766667	-0.00333333		0.41074			14	0.415	-1.445	0.226	-0.099
	15	0.00333333	-0.047	-0.00766667	0.029	0.0383333	-0.0373333	-0.0766667	0.056	-0.0343333	-0.0186667	-0.00933333	-0.042	0.033	-0.017	-0.016	-0.00766667	-0.023	-0.00266667	0.019	0.0166667	-0.0113333	-0.0133333	0.00666667	-0.003	-0.005	0.001	-0.013	-0.000333333	-0.00266667	0.00566667	0.0103333	0.00466667	0.007	0.004	0.00366667	-0.0106667	0.000333333	-0.01	0.00633333		0.149325			15	-0.243	-0.585	0.939	0.362
	16	-0.008	0.05	-0.152	-0.138	-0.019	0.004	-0.053	-0.081	-0.029	-0.014	-0.03	-0.011	0.009	0.021	-0.017	-0.027	-0.023	-0.011	0.015	0	0.033	0.039	-0.006	0.009	-0.007	0.018	0.017	-0.013	0.011	0	0.005	0.015	0.002	0.007	-0.001	-0.011	-0.006	-0.009	-0.006		0.251374			16	-0.441	0.512	-0.207	-0.172
	17	-0.0406667	-0.00466667	0.02	0.0326667	0.004	-0.012	0.00266667	-0.014	-0.0223333	0.011	-0.004	0.001	0.00366667	0.00166667	-0.00233333	0.001	-0.003	0.003	-0.00266667	0.00366667	0.006	-0.000666667	-0.00233333	-0.00366667	0.00266667	-0.002	-0.00333333	-0.00433333	0.005	-0.001	-0.00366667	-0.002	0.00533333	-0.001	0.003	0.00266667	0.00166667	0.00366667	-0.004		0.0664931			17	-0.0426667	-0.536	0.536667	-0.132667
	18	-0.0166667	-0.02	0.00166667	-0.115333	-0.0736667	0.053	-0.0286667	0.088	-0.035	0.0463333	-0.0356667	-0.0476667	0.011	-0.00966667	0.031	0.012	-0.01	0.00433333	0.0323333	-0.085	0.100667	-0.124	-0.0343333	0.0453333	-0.044	0.0633333	-0.0203333	0.00166667	-0.00666667	0.0283333	0.0333333	-0.021	0.0143333	-0.0156667	0.00866667	0.005	-0.0153333	0.019	-0.00766667		0.293463			18	-0.081	-0.210333	0.153667	0.215333
	19	0.25	-0.152	0.055	0.115	0.027	-0.001	-0.085	0.061	-0.12	-0.03	0.016	-0.035	-0.022	0.036	0.017	0.004	-0.003	-0.027	-0.018	0.022	-0.001	0.002	0.004	0.004	-0.009	0.009	-0.012	-0.016	-0.004	-0.022	-0.01	-0.004	0.003	0.005	0.019	-0.004	0.005	0	0.009		0.36834			19	0.233	0.001	-0.328	0.078
	20	-0.0773333	0.095	-0.049	0.283	-0.053	0	-0.024	0.076	-0.011	-0.0273333	-0.08	0.0253333	0.014	-0.0126667	0.076	-0.012	0.00333333	-0.00433333	0.0296667	-0.0263333	0.041	-0.003	-0.00233333	-0.014	0.0143333	-0.004	0.00666667	0.0166667	0.0156667	-0.0116667	0.0186667	-0.002	-0.00166667	0	0.003	0.004	-0.009	-0.003	-0.00333333		0.354604			20	-0.062	0.008	0.094	0.143
	Median	-0.063	-0.00933333	0.02	0.077	0.0035	-0.0103333	0.0353333	-0.0115	-0.0166667	-0.002	0.00983333	-0.0211667	0.00633333	0.000333333	0.00116667	-0.00416667	-0.00833333	-0.0015	-0.00266667	0.0116667	0.00333333	0.00416667	-0.00616667	-0.00316667	-0.00433333	0.0025	-0.004	-0.0035	0.005	-0.004	0.0035	-0.002	0.004	0.00316667	0.00533333	-0.00333333	0.00133333	-0.001	0.000333333		0.331525			Median	-0.0523333	0.00616667	0.141833	0.0455
	Q1	-0.168333	-0.0554167	-0.0175	0.025	-0.0285833	-0.0320833	-0.03475	-0.03875	-0.0365	-0.0195833	-0.00966667	-0.0311667	-0.00633333	-0.0165	-0.01225	-0.0156667	-0.01575	-0.011	-0.0145	0.0005	-0.00475	-0.00225	-0.00908333	-0.00675	-0.012	-0.00325	-0.00941667	-0.00591667	0.0005	-0.013	-0.004	-0.00733333	-0.000416667	-0.001	-0.00108333	-0.00641667	-0.00675	-0.008	-0.0045		0.246698			Q1	-0.0945	-0.193583	-0.0924167	-0.114917
	Q3	-0.0145	0.0705	0.143583	0.138583	0.0343333	0.0173333	0.0973333	0.05725	0.0055	0.00775	0.0411667	0.00225	0.01225	0.0165	0.02025	0.00625	0.00283333	0.003	0.016	0.018	0.01075	0.0231667	-0.00191667	0.00491667	0.00266667	0.0119167	0.000333333	0.00116667	0.0105	0.000583333	0.0125	0.00558333	0.00775	0.0065	0.00925	0.00266667	0.00475	0.0025	0.0085		0.413673			Q3	0.06225	0.2195	0.30275	0.181583
EYE: OS	Subject number	OSA(3,-3)	OSA(3,-1)	OSA(3,1)	OSA(3,3)	OSA(4,-4)	OSA(4,-2)	OSA(4,0)	OSA(4,2)	OSA(4,4)	OSA(5,-5)	OSA(5,-3)	OSA(5,-1)	OSA(5,1)	OSA(5,3)	OSA(5,5)	OSA(6,-6)	OSA(6,-4)	OSA(6,-2)	OSA(6,0)	OSA(6,2)	OSA(6,4)	OSA(6,6)	OSA(7 , -7)	OSA (7 , -5)	OSA(7 , -3)	OSA (7 , -1)	OSA (7 , 1)	OSA (7 , 3)	OSA (7 , 5)	OSA(7 , 7)	OSA(8 , -8)	OSA (8 , -6)	OSA(8 , -4)	OSA(8 , -2)	OSA(8 , 0)	OSA(8 , 2)	OSA(8 , 4)	OSA(8 , 6)	OSA(8 , 8)		HORMS		EYE: OS	Subject number	OSA(3,-3)	OSA(3,-1)	OSA(3,1)	OSA(3,3)
	1	-0.170667	-0.118333	0.128667	-0.006	-0.0426667	-0.0183333	0.106667	0.00433333	-0.0196667	0.034	0.0533333	-0.033	0.0233333	0.0143333	-0.0236667	-0.00633333	-0.00666667	0.013	0.0203333	0.00966667	-0.00166667	0.00433333	0.000666667	-0.001	-0.0146667	0.008	-0.007	0	0.00433333	-0.00466667	-0.00933333	0.000666667	0.000333333	0.0116667	-0.00166667	-0.00133333	-0.00166667	0.00933333	-0.00233333		0.285545			1	-0.021	0.223	-0.065	-0.247
	2	-0.238333	-0.144333	0.233667	-0.123	-0.0353333	0.0103333	0.16	0.0683333	-0.01	-0.0233333	0.0416667	-0.036	0.088	0.0406667	-0.0383333	-0.000666667	-0.003	0.008	0.0236667	-0.00633333	0.00533333	-0.00866667	0.00166667	-0.000333333	-0.00466667	0.0113333	-0.0276667	-0.002	0.00133333	-0.00666667	-0.00166667	-0.00233333	-0.003	0.00366667	-0.00833333	-0.00433333	0.00433333	-0.004	0.00933333		0.442176			2	0.134	-0.471	-0.194	0.172
	3	-0.0533333	0.100333	0.809	-0.148333	-0.0436667	0.0316667	0.244667	0.0363333	-0.054	0.0403333	-0.018	0.055	0.017	0.00166667	-0.0253333	-0.0116667	0.0186667	0.00866667	0.101	0.0583333	0.0306667	-0.001	-0.002	-0.01	-0.00866667	-0.017	-0.0123333	-0.0223333	-0.017	-0.0136667	-0.00566667	0.00266667	-0.00433333	-0.011	-0.022	-0.000333333	0.012	0.0106667	-0.00133333		0.883139			3	0.0443333	-0.461	0.0963333	-0.154667
	4	-0.043	-0.0656667	0.132	0.048	0.028	-0.0253333	-0.0213333	-0.076	-0.0496667	0.012	0.0383333	-0.0323333	0.0153333	-0.025	-0.00533333	0.037	-0.011	0.000333333	0.0466667	-0.00766667	-0.007	0.00366667	0.00166667	-0.0103333	-0.007	-0.00533333	0.00433333	0.00466667	-0.0113333	-0.00466667	-0.004	-0.0126667	-2.89121e-19	0.00633333	-0.003	-0.009	0.0106667	0.00233333	0.00266667		0.210143			4	0.058	-0.476	0.053	0.107
	5	0.11	-0.014	-0.055	0.094	0.121	-0.14	-0.125	0.114	-0.158	0.084	-0.059	-0.001	0.042	0.07	0.016	-0.002	-0.017	0.076	0.046	-0.025	0.029	0.034	-0.001	-0.01	0.004	0.044	-0.031	-0.032	-0.021	0.024	0.013	0.005	0.004	-0.011	-0.017	0.009	0.002	-0.013	0.004		0.382352			5	0.244	-0.536	0.345	-0.02
	6	-0.0373333	-0.275	0.0283333	0.0833333	-0.02	0.035	0.0506667	-0.0176667	0.0266667	-0.004	-2.89121e-19	0.0296667	-0.0106667	-0.004	-0.0103333	0.009	-0.0223333	0.00433333	0.00533333	-0.00833333	-0.00433333	0.000333333	0.0103333	-0.005	0.00133333	-0.01	0.008	0.00333333	-0.00166667	0.00533333	0.00366667	0.00266667	0.005	0.000333333	0.00133333	0.00733333	-0.00233333	-0.0106667	0.00433333		0.303988			6	0.102333	0.00366667	0.4	-0.284667
	7	-0.301	0.223	-0.153	-0.097	0.028	0.047	0.042	-0.095	0.004	0.024	-0.038	0.004	-0.068	-0.023	0.019	-0.02	-0.023	-0.021	-0.01	-0.018	0.033	-0.04	0.003	0.021	-0.017	0.027	0.022	0.006	0.008	0.008	-0.006	0.008	0.012	0.006	0.015	-0.013	0.006	0.005	-0.005		0.449283			7	-0.076	-0.147	-0.304	0.158
	8	-0.0233333	-0.025	0.017	-0.0166667	-0.001	-0.00433333	-0.006	-0.00433333	0.00633333	-0.0123333	0.0113333	0.00633333	0.00133333	0.00133333	-0.00966667	-0.011	0.007	0.001	0.002	0.007	-0.002	-0.00166667	0.00566667	0.00933333	-0.003	-0.002	-0.00333333	-0.00433333	0.005	-0.00966667	-0.00233333	-0.002	-0.00233333	-0.000666667	0.00333333	0.005	0.00366667	0.008	0.00466667		0.0541346			8	-0.0226667	0.124667	0.0243333	-0.0256667
	9	-0.259333	0.131333	0.121667	0.0966667	0.00533333	-0.0943333	0.0833333	-0.0193333	0.0213333	0.0176667	0.001	0.014	-0.000333333	-0.006	-0.0363333	0.039	-0.0226667	0.0263333	-0.0363333	0.001	0.022	-0.0206667	-0.0343333	-0.013	0.001	-0.00433333	0.0103333	0.006	0.006	-0.018	0.005	-0.008	0.00933333	-0.00333333	0.0156667	-0.00433333	-0.0113333	0.006	0.023		0.367683			9	-0.168667	0.156	0.320667	-0.218333
	10	-0.204333	0.269333	0.128	0.0866667	-0.0206667	-0.0416667	0.172	0.024	-0.069	-0.0293333	-0.0133333	0.00966667	-0.000666667	-0.0156667	0.0143333	-0.00366667	0.005	-0.0103333	0.00266667	0.012	-0.0163333	0.021	-0.0156667	0.00166667	0.006	0.00333333	0.005	-0.00566667	0.000333333	-0.001	-0.00166667	0.006	-0.002	0.001	-0.000666667	-0.001	0.00933333	-0.00866667	-0.00166667		0.422401			10	0.22	0.24	0.054	-0.049
	11	-0.487333	0.491667	0.197333	-0.0573333	-0.0433333	0.0176667	0.206	-0.0456667	0.0106667	0.0106667	0.004	0.0103333	0.00866667	0.0286667	0.00266667	0.004	0.0436667	-0.0183333	0.0303333	0.004	0.031	-0.022	0.00333333	0.00133333	-0.0153333	0.00133333	-0.000666667	0.00366667	-0.025	0.01	0.007	-0.0123333	-0.00266667	0.00366667	0.00733333	-0.0143333	-0.001	0.00133333	0.00266667		0.758645			11	-0.0773333	-0.493	0.208333	0.014
	12	-0.198667	-0.0576667	0.166667	0.142	0.0696667	-0.0363333	0.0516667	0.037	-0.0913333	-0.077	0.0383333	-0.0753333	0.0236667	0.00166667	-0.0396667	-0.0433333	0.014	-0.006	0.003	0.0153333	0.02	-2.31296e-18	-0.0443333	0.063	-0.0446667	0.0476667	0.00433333	-0.0123333	0.0216667	-0.00566667	-0.011	0.0336667	-0.0173333	0.00833333	0.0203333	-0.0363333	0.0336667	-0.0363333	0.0346667		0.380973			12	-0.133333	0.298333	0.0903333	-0.033
	13	-0.0923333	-0.12	0.254	-0.062	0.0106667	0.0556667	0.091	0.0456667	0.0233333	-0.0556667	0.0406667	-0.0433333	0.033	0.02	-0.0133333	-0.021	0.0106667	0.0146667	0.0193333	-0.0143333	-0.00933333	-0.0133333	-0.00666667	-0.00766667	-0.0113333	0.00366667	0.00333333	-0.00333333	0.00833333	0.011	-0.00933333	0.00633333	-0.005	-0.01	-0.0103333	0.004	-0.000666667	0.006	-0.00566667		0.340913			13	-0.055	0.389	0.332	-0.136
	14	0.024	-0.0486667	0.176667	-0.287667	-0.0346667	-0.022	0.229	-0.0436667	-0.0196667	0.078	0.0416667	-0.0593333	0.02	0.0213333	-0.0443333	-0.00133333	-0.00766667	0.002	0.0276667	-0.0306667	0.0566667	0.0423333	-0.024	-0.031	-0.008	0.0113333	-0.00866667	-0.00633333	0.01	0.003	-0.006	-0.00133333	0.00233333	0.00433333	-0.0176667	0.018	-0.008	-0.0266667	0.0183333		0.445001			14	0.178	-0.777	0.348	-0.018
	15	-0.0983333	-0.0566667	0.188667	-0.003	-0.0313333	-0.023	0.145	0.124333	-0.0326667	-0.0653333	0.018	-0.0253333	0.114	0.006	0.00833333	-0.0143333	0.00633333	0.002	0.0206667	-0.003	0.008	0.00933333	-0.004	0.0286667	0.00266667	-0.008	0.00833333	-0.00333333	0.0166667	-0.00233333	0.008	0.00866667	-0.00866667	-0.004	0.000333333	0.011	0.00166667	0.00566667	-0.0223333		0.329964			15	-0.253	-0.885	0.739	0.39
	16	-0.103	0.0453333	-0.035	-0.0413333	-0.037	-0.00466667	-0.0693333	-0.0236667	0.00233333	0.00733333	0.021	-0.0133333	0.00166667	0.0176667	0.0226667	0.006	0	0.00366667	-0.00266667	-0.00166667	-0.00433333	-0.000333333	-0.00433333	0.001	-0.006	0.0103333	0.000666667	-0.00166667	-0.00233333	-0.008	-0.003	-0.00333333	0.002	-0.00133333	0.00566667	-0.000666667	0.00433333	-0.00233333	-0.00133333		0.155757			16	-0.007	0	-0.008	-0.007
	17	-0.008	-0.018	-0.00333333	0.003	0.00733333	0.003	-0.00266667	-0.00233333	-0.00633333	0.00233333	-0.00866667	0.00433333	0.00366667	0.00366667	0.00333333	0	-0.009	-0.000666667	0.00233333	-0.000666667	0.00266667	-0.00166667	-0.00133333	-0.001	0.000333333	-0.000666667	-0.00466667	-0.00233333	0	-0.001	0.00133333	0.00133333	0.00433333	-0.00166667	-0.00566667	0.002	-0.00233333	0.002	-0.00766667		0.0303168			17	0.0146667	-0.764667	1.86033	0.328
	18	-0.0466667	-0.0246667	0.128333	0.00266667	-0.00666667	0.0403333	-0.0276667	0.0776667	-0.0746667	0.0156667	-0.0136667	-0.00333333	0.036	-0.028	0.002	0.0123333	0.001	-0.00266667	-0.0103333	-0.0176667	0.028	-0.005	0.009	-0.013	-0.005	0.00633333	-0.00766667	0.00466667	0.00133333	-0.0103333	0.00166667	-0.00233333	0.004	-0.00566667	0.00633333	0.00666667	-0.012	0.00766667	-0.00966667		0.195355			18	-0.162667	-0.388	0.125	-0.0563333
	19	0.274	-0.164	0.086	0.108	-0.036	-0.017	-0.1	-0.013	-0.063	0.034	0.019	0.008	0.013	0.014	0.009	0.003	0.004	0.005	0.026	0.016	-0.025	0.001	-0.001	-0.006	-0.014	-0.004	0.005	-0.012	-0.015	-0.01	-0.002	-0.006	-0.005	0.004	0.005	0.008	0.024	0	0.003		0.37668			19	0.215	0.081	0.344	-0.069
	20	-0.312	0.158667	0.161	0.0286667	-0.028	-0.0146667	-0.039	0.0623333	-0.064	-0.024	0.0416667	-0.0363333	0.0483333	-0.04	0.047	0.017	-0.0173333	0.007	0.0386667	0.000666667	0.041	0.019	0.00366667	-0.001	-0.013	0.0186667	0.00766667	0.0133333	-0.0136667	0.00766667	0.01	0.000666667	0.00633333	-0.00133333	0.00333333	-0.00333333	0.000666667	-0.005	-0.0163333		0.418554			20	-0.022	-0.086	0.251	0.283
	Median	-0.0953333	-0.0248333	0.1285	-0.000166667	-0.0203333	-0.00966667	0.0511667	0.001	-0.0196667	0.009	0.0146667	-0.00216667	0.0161667	0.00266667	-0.00166667	-0.001	-0.0015	0.00283333	0.0198333	-0.00116667	0.00666667	-0.000166667	-0.001	-0.001	-0.0065	0.0035	0.002	-0.00216667	0.000833333	-0.0035	-0.00183333	0.000666667	0.000166667	-0.000166667	0.000833333	-0.0005	0.00183333	0.00166667	0.000666667		0.372182			Median	-0.014	-0.1165	0.166667	-0.0228333
	Q1	-0.212833	-0.0788333	0.0255	-0.0585	-0.0355	-0.0235833	-0.0229167	-0.0204167	-0.06325	-0.0235	-0.00983333	-0.03375	0.00158333	-0.00841667	-0.0240833	-0.0111667	-0.0125	-0.00116667	0.00225	-0.00983333	-0.00433333	-0.00591667	-0.00491667	-0.01	-0.01325	-0.00408333	-0.00716667	-0.00583333	-0.0119167	-0.00841667	-0.00575	-0.00258333	-0.00333333	-0.0035	-0.00633333	-0.00433333	-0.00183333	-0.00591667	-0.00516667		0.266695			Q1	-0.0763333	-0.48025	0.0458333	-0.08575
	Q3	-0.0338333	0.108083	0.179667	0.0841667	0.00816667	0.0211667	0.14875	0.0498333	0.00458333	0.0265	0.0389167	0.00841667	0.03375	0.01825	0.0103333	0.00675	0.0065	0.00816667	0.0283333	0.00766667	0.0294167	0.00558333	0.00308333	0.00141667	0.0005	0.0113333	0.00566667	0.00391667	0.0065	0.00591667	0.004	0.00525	0.00408333	0.00408333	0.00583333	0.00683333	0.00683333	0.006	0.00441667		0.427345			Q3	0.11025	0.1325	0.34425	0.11975
[truncated: 36 more columns]

## Sheet: Sheet 4
ARM 1	RMS deviation of all HOA's (HORMS)								ARM 2	RMS deviation of all HOA's (HORMS)
	CASES				CONTROLS					PRE OP				POST OP
	Subject number	OD	OS		Subject number	OD	OS			Subject number	OD	OS		Subject number	OD	OS
	1	0.776717	1.42484		1	0.275518	0.312508			1	0.368553	0.285545		1	0.412137	0.605865
	2	0.567007	0.641571		2	0.768199	0.573855			2	0.333756	0.442176		2	0.674943	0.7782
	3	0.626093	0.569027		3	0.369133	0.158994			3	0.480145	0.883139		3	1.31873	0.888767
	4	0.627363	0.493091		4	0.312602	0.354932			4	0.30257	0.210143		4	2.285	0.729841
	5	0.743791	1.22063		5	0.542438	0.435098			5	0.720153	0.382352		5	1.06934	0.907491
	6	0.444629	0.637063		6	0.436069	0.486923			6	0.167049	0.303988		6	0.613038	0.676209
	7	0.696358	0.29267		7	0.190691	0.172302			7	0.422472	0.449283		7	0.732643	0.584174
	8	0.57878	0.646066		8	0.579181	0.519715			8	0.0664931	0.0541346		8	0.335615	0.171258
	9	0.799095	1.02099		9	0.573833	0.523977			9	0.253897	0.367683		9	0.359362	0.523275
	10	0.534821	0.638581		10	0.35264	0.613463			10	0.506203	0.422401		10	0.661153	0.434707
	11	0.230437	0.514436		11	0.471086	0.471086			11	0.59982	0.758645		11	0.715576	0.744704
	12	0.396064	0.561748		12	0.310092	0.354368			12	0.232671	0.380973		12	0.346634	0.433189
	13	0.554749	0.843122		13	0.317566	0.3692			13	0.329295	0.340913		13	0.913955	0.924301
	14	0.513534	0.440051		14	0.515232	0.429713			14	0.41074	0.445001		14	1.69536	1.10913
	15	0.661153	0.434707		15	0.305085	0.194548			15	0.149325	0.329964		15	1.32095	1.40309
	16	1.16519	0.882157		16	0.290283	0.309433			16	0.251374	0.155757		16	0.886275	0.0128062
	17	0.57878	0.646066		17	0.395195	0.189621			17	0.0664931	0.0303168		17	0.84911	2.16058
	18	0.775875	0.668511		18	0.216199	0.317344			18	0.293463	0.195355		18	0.502802	0.529506
	19	0.692996	0.879365		19	0.3291	0.333185			19	0.36834	0.37668		19	0.483357	0.475463
	20	0.692288	0.655432		20	0.365431	0.285515			20	0.354604	0.418554		20	0.436954	0.547445
	21	0.41426	0.645448
	22	0.707755	0.651279		Median	0.359036	0.35465			Median	0.331525	0.372182		Median	0.695259	0.641037
	23	1.06934	0.907491		IQR 1	0.30884	0.303454			IQR 1	0.246698	0.266695		IQR 1	0.471756	0.511322
	24	0.866426	0.82556		IQR 3	0.482122	0.475045			IQR 3	0.413673	0.427345		IQR 3	0.952801	0.893448
	25	0.967417	1.16711
	26	0.913955	0.924301
	Median	0.676721	0.648672
	IQR 1	0.557813	0.586036
	IQR 3	0.776506	0.881459

## Sheet: Sheet 5
ARM 1	Individual defocus curves
	CASES																													CONTROLS
	Eye	Defocus	1	2	3	4	5	6	7	8	9	10	11	12	13	14	15	16	17	18	19	20	21	22	23	24	25	26		Eye	Defocus	1	2	3	4	5	6	7	8	9	10	11	12	13	14	15	16	17	18
	OD	-4	-3.83368	-3.59392	-3.59212	-3.72523	-4.67083	-3.71116	-3.94697	-4.67083	-3.72491	-3.85122	-3.59041	-4.11634	-3.79634	-3.76397	-4.27068	-3.78515	-3.67081	-3.61246	-3.82192	-3.68344	-3.93417	-4.09898	-3.78663	-3.77978	-4.08957	-3.73403		OD	-4	-3.90397	-4.01749	-4.1458	-3.83894	-3.8798	-3.75283	-3.84915	-4.09148	-3.82533	-3.96097	-4.17332	-3.6748	-3.89019	-3.94591	-3.87945	-3.84915	-4.1458	-4.09148
	OD	-3.5	-3.49684	-3.4094	-3.59042	-3.82634	-4.43672	-3.71805	-3.79047	-4.43672	-3.40059	-3.69721	-4.27731	-4.0967	-4.09845	-3.61472	-3.94742	-3.76652	-3.6865	-3.49609	-3.7296	-3.56172	-3.95796	-3.99084	-4.06194	-4.30102	-4.18393	-3.91024		OD	-3.5	-3.98859	-4.00573	-4.26561	-3.9225	-3.69375	-3.64383	-4.02383	-3.78443	-3.7745	-3.92823	-4.17712	-4.06322	-4.28592	-3.80545	-4.12247	-4.02383	-4.26561	-3.78443
	OD	-3	-3.43352	-3.02402	-3.66013	-3.778	-4.2597	-3.54138	-3.5119	-4.2597	-2.98723	-3.53083	-4.0597	-3.95057	-4.03937	-3.88779	-3.85624	-3.70111	-3.41035	-3.59443	-3.69344	-3.2631	-3.81267	-3.98332	-3.95735	-4.06244	-3.92704	-3.73939		OD	-3	-3.85806	-3.86492	-4.15728	-3.75519	-3.76627	-3.66285	-3.91132	-3.57916	-3.88635	-4.01059	-3.98048	-3.90925	-4.13688	-3.75641	-4.05403	-3.91132	-4.15728	-3.57916
	OD	-2.5	-3.10715	-2.48927	-1.79335	-3.54881	-4.10004	-3.52452	-3.30305	-4.10004	-2.18323	-3.24702	-3.86058	-3.67429	-3.92489	-3.61951	-3.69134	-3.52126	-3.06617	-2.16925	-3.57359	-2.87619	-3.45198	-4.03994	-3.90385	-3.86248	-3.8523	-3.58885		OD	-2.5	-3.68966	-3.73609	-4.14053	-3.76619	-3.55146	-3.59931	-3.75025	-3.38043	-3.66891	-3.83363	-3.87285	-3.67304	-3.96293	-3.68035	-3.88926	-3.75025	-4.14053	-3.38043
	OD	-2	-2.54057	-1.55063	-1.67286	-3.15877	-3.92636	-1.89619	-3.13923	-3.92636	-2.24518	-2.77112	-3.63554	-3.38901	-3.78666	-3.01252	-3.54168	-3.19868	-2.51263	-2.35667	-3.48051	-2.16883	-3.14053	-3.99093	-3.76414	-3.6412	-3.61486	-3.24912		OD	-2	-3.41324	-3.56386	-4.03193	-3.60535	-3.21608	-3.79835	-3.49091	-2.94632	-3.35458	-3.63345	-3.76734	-3.37932	-3.7656	-3.43066	-3.67609	-3.49091	-4.03193	-2.94632
	OD	-1.5	-1.6824	-1.39396	-1.82309	-2.60399	-3.72249	-1.52813	-1.49241	-3.72249	-1.62665	-1.94769	-3.35414	-2.97684	-4.21618	-2.18728	-3.40939	-1.71489	-1.45742	-2.03371	-2.79124	-1.58368	-2.51549	-4.68687	-3.61134	-3.34973	-3.31738	-2.76869		OD	-1.5	-3.01492	-3.33115	-3.94634	-3.34666	-1.80663	-2.01317	-3.14653	-2.19818	-2.90385	-3.63578	-3.47918	-2.95768	-3.53525	-3.11381	-3.3983	-3.14653	-3.94634	-2.19818
	OD	-1	-1.37095	-1.89154	-2.09044	-1.3765	-3.47363	-1.54984	-1.62701	-3.47363	-2.09368	-1.08347	-3.00538	-2.16972	-2.23427	-2.41464	-2.74368	-2.31981	-0.886643	-1.61388	-1.62141	-1.70516	-1.73344	-2.49108	-3.09118	-2.68164	-3.00562	-1.06137		OD	-1	-2.22213	-1.9177	-3.33304	-3.40113	-1.55765	-1.30252	-2.55097	-1.35166	-2.0767	-1.89209	-3.4064	-2.27647	-3.28435	-2.11487	-2.99746	-2.55097	-3.33304	-1.35166
	OD	-0.75	-1.28054	-2.09512	-2.21065	-1.03744	-3.88082	-1.69459	-1.45526	-3.88082	-1.90776	-1.13231	-2.54897	-1.73238	-1.62397	-2.30813	-1.56956	-2.14436	-1.44149	-1.56436	-1.21296	-2.00214	-1.59755	-2.32165	-2.00057	-2.11903	-2.26084	-1.2743		OD	-0.75	-1.61775	-1.69865	-2.63052	-2.07132	-1.20907	-1.70996	-1.98493	-1.26514	-1.3757	-1.25709	-2.8764	-1.79071	-3.43894	-1.01959	-2.6726	-1.98493	-2.63052	-1.26514
	OD	-0.5	-1.79545	-2.66713	-2.46703	-1.16737	-2.55175	-1.7468	-1.56212	-2.55175	-1.96673	-1.72612	-1.16144	-1.42654	-1.89065	-2.01058	-1.15455	-2.22486	-1.7288	-1.76426	-1.22199	-2.11288	-1.25671	-2.37542	-1.20484	-1.13711	-1.47068	-1.68083		OD	-0.5	-1.02104	-1.22611	-3.26735	-0.891358	-1.46267	-1.85864	-1.1974	-1.65774	-0.903765	-1.63974	-2.3061	-1.16329	-2.06445	-1.11558	-2.02547	-1.1974	-3.26735	-1.65774
	OD	-0.25	-2.35177	-2.81036	-3.84372	-1.59766	-1.35334	-2.15891	-2.33618	-1.35334	-2.65648	-2.28833	-1.15657	-1.01674	-1.94015	-1.2096	-1.36668	-2.39863	-1.96033	-2.46485	-1.06684	-2.70586	-1.2966	-2.16017	-1.56719	-1.19439	-0.985356	-1.88813		OD	-0.25	-1.08384	-1.1712	-2.1738	-1.09824	-1.92107	-1.81805	-0.678015	-1.83943	-1.19342	-1.56467	-0.783183	-0.841184	-1.03693	-1.59848	-1.11342	-0.678015	-2.1738	-1.83943
	OD	0	-2.11342	-2.54053	-4.0517	-2.26479	-1.0898	-2.50903	-2.1173	-1.0898	-3.09537	-2.72984	-1.16136	-1.66062	-1.71891	-1.46862	-1.70653	-2.43333	-2.23874	-3.29371	-2.00707	-2.46459	-1.9823	-1.63561	-1.283	-1.33825	-1.16966	-2.08012		OD	0	-1.1594	-1.34494	-1.51218	-1.04797	-2.3055	-1.84478	-1.24273	-2.17557	-2.06776	-1.54614	-0.867757	-1.34562	-1.29829	-1.61928	-0.636723	-1.24273	-1.51218	-2.17557
	OD	0.25	-2.11666	-2.82618	-2.84881	-2.37427	-1.33399	-3.03632	-2.14884	-1.33399	-3.16178	-3.05261	-1.27548	-1.74225	-1.61923	-1.65631	-1.80843	-2.21434	-2.3996	-2.89089	-2.45405	-2.41989	-2.3115	-1.27934	-1.87704	-2.11072	-1.83669	-2.33476		OD	0.25	-1.86882	-2.2617	-1.21902	-1.98461	-3.51769	-2.16972	-1.63828	-2.75922	-2.92279	-2.07181	-1.56209	-2.35051	-1.06036	-2.10215	-1.41594	-1.63828	-1.21902	-2.75922
	OD	0.5	-2.16679	-3.72116	-3.72132	-2.5821	-1.81833	-3.91313	-2.28572	-1.81833	-3.31601	-3.18715	-2.06414	-2.65269	-1.71622	-3.02948	-2.51016	-2.30766	-2.73898	-3.34564	-2.91618	-2.56114	-2.88957	-1.38286	-1.79149	-1.99024	-2.38352	-3.31617		OD	0.5	-2.00559	-2.29681	-1.34042	-2.24057	-3.18018	-2.5	-2.65444	-3.12911	-2.93982	-2.08581	-2.12128	-2.89342	-1.55225	-2.47952	-2.33051	-2.65444	-1.34042	-3.12911
	OD	0.75	-2.40266	-3.41507	-3.00287	-2.71908	-1.62302	-3.79577	-2.53067	-1.62302	-3.93322	-3.58852	-3.28069	-3.64689	-2.56789	-2.43224	-2.92386	-3.17175	-3.16108	-3.2131	-3.49506	-3.23543	-3.83276	-1.60297	-1.91348	-2.028	-3.02047	-2.6036		OD	0.75	-2.47726	-2.43958	-1.64079	-2.91749	-3.59088	-2.88345	-3.13219	-3.87067	-3.70421	-1.73283	-2.5245	-3.18112	-2.22856	-2.95573	-2.9326	-3.13219	-1.64079	-3.87067
	OD	1	-2.84594	-3.45064	-3.30973	-2.90835	-2.00491	-4.56822	-3.00106	-2.00491	-3.67279	-3.61659	-3.38228	-3.46138	-3.17669	-3.6511	-3.07938	-3.00704	-4.04875	-3.51194	-3.36069	-3.32718	-4.1161	-1.95295	-2.96216	-3.24644	-3.31402	-3.42805		OD	1	-3.05566	-2.51722	-2.06372	-3.33497	-3.5091	-3.23069	-3.24912	-3.54091	-3.42009	-2.76422	-2.81129	-3.7595	-3.18212	-4.27607	-3.13516	-3.24912	-2.06372	-3.54091
	OD	1.5	-3.07379	-3.47526	-3.23921	-2.91593	-3.223	-3.99109	-3.14939	-3.223	-2.90363	-3.53731	-3.55943	-3.35182	-3.40085	-3.71215	-3.63212	-3.03743	-4.05871	-3.18629	-3.00472	-3.47331	-3.64934	-3.54231	-3.31232	-3.64978	-3.33087	-2.48396		OD	1.5	-3.71666	-2.91492	-2.76294	-3.39794	-3.73861	-3.1345	-3.59671	-3.42547	-3.77233	-3.97882	-3.28924	-3.74381	-3.4212	-3.56707	-3.48261	-3.59671	-2.76294	-3.42547
	OD	2	-3.69047	-3.68698	-3.29202	-2.97957	-3.52561	-4.42246	-3.58916	-3.52561	-3.66304	-3.9456	-3.78672	-3.50104	-3.72858	-4.14004	-3.66383	-3.80535	-3.67331	-3.32379	-3.62606	-3.9035	-4.12776	-3.5846	-3.68669	-3.80421	-3.59733	-4.26822		OD	2	-3.91637	-3.65748	-3.23901	-3.76945	-3.77298	-3.23472	-3.82693	-2.98381	-3.90593	-3.92698	-3.6072	-3.91765	-3.67265	-3.83973	-3.74366	-3.82693	-3.23901	-2.98381
	OD	2.5	-4.20238	-3.79622	-3.60909	-3.58783	-3.77614	-4.07708	-4.00246	-3.77614	-4.45274	-4.36993	-3.98351	-3.91733	-3.94553	-4.21065	-4.22382	-3.56328	-3.81506	-3.65162	-4.11913	-4.16664	-4.22487	-3.80856	-3.89682	-3.99775	-3.84381	-4.54806		OD	2.5	-4.07831	-4.24371	-3.56733	-3.98401	-3.91681	-3.74305	-4.00722	-3.28357	-3.95834	-4.0767	-3.79641	-4.07896	-3.88429	-3.82105	-3.96014	-4.00722	-3.56733	-3.28357
	OD	3	-4.44913	-4.39297	-4.01469	-4.11422	-3.93928	-4.80898	-3.95932	-3.93928	-5.11546	-4.54958	-4.15922	-4.20767	-4.13134	-4.31932	-4.34401	-3.76113	-6.29594	-3.95335	-4.31174	-4.05098	-4.36787	-3.85793	-4.07751	-3.96703	-4.15095	-3.77715		OD	3	-4.23806	-4.25419	-3.81706	-4.16968	-4.18757	-4.15868	-4.1796	-3.94717	-4.22193	-4.24139	-3.96417	-4.22937	-4.06744	-4.22529	-4.14129	-4.1796	-3.81706	-3.94717
	OD	3.5	-4.69865	-4.70283	-4.15049	-4.44084	-3.88809	-4.89794	-4.27203	-3.88809	-5.66206	-5.86366	-4.32008	-4.09735	-4.3179	-4.03223	-3.96454	-4.31951	-4.37507	-5.45519	-4.25606	-4.3407	-4.52062	-4.1734	-4.294	-4.34657	-4.40807	-4.18032		OD	3.5	-4.45903	-3.8847	-4.33677	-4.37356	-4.21	-4.23794	-4.38341	-4.47739	-4.45456	-4.43388	-4.23612	-4.3914	-4.21654	-3.91409	-4.12351	-4.38341	-4.33677	-4.47739
	OD	4	-4.56549	-5.24703	-3.88661	-3.93416	-3.62576	-4.25139	-3.26337	-3.62576	-4.16457	-3.93328	-4.16754	-4.0016	-4.57837	-4.06752	-4.16237	-4.08615	-4.87687	-3.95836	-4.68063	-4.93324	-4.11016	-3.93224	-3.76822	-4.11188	-3.7959	-4.78711		OD	4	-4.14216	-4.55633	-4.77663	-5.08217	-4.22	-5.16961	-4.58649	-3.79087	-4.82324	-4.0341	-4.13631	-4.04555	-3.88091	-4.07509	-4.02361	-4.58649	-4.77663	-3.79087
	Eye	Defocus	1	2	3	4	5	6	7	8	9	10	11	12	13	14	15	16	17	18	19	20	21	22	23	24	25	26		Eye	Defocus	1	2	3	4	5	6	7	8	9	10	11	12	13	14	15	16	17	18
	OS	-4	-3.79678	-3.54465	-3.71398	-3.94193	-4.37339	-3.76332	-3.82469	-4.37339	-3.36112	-3.88794	-3.78037	-3.96132	-4.1444	-4.19824	-3.97231	-3.62778	-3.69601	-3.51098	-3.78052	-3.64327	-3.89762	-3.99919	-4.39082	-3.88277	-3.85045	-3.80336		OS	-4	-3.93093	-3.84778	-4.24072	-3.8922	-3.51493	-3.87776	-4.13219	-3.97196	-4.18949	-3.81183	-4.13312	-3.64071	-3.85017	-4.13424	-4.48366	-4.13219	-4.24072	-3.97196
	OS	-3.5	-3.73548	-3.4117	-3.47967	-3.72315	-4.18719	-3.07648	-3.6112	-4.18719	-3.00906	-3.84261	-3.92542	-4.04068	-4.08687	-3.95044	-3.86125	-3.46525	-3.74375	-3.1671	-3.85706	-3.78866	-3.8967	-3.91598	-4.04734	-3.8548	-3.75505	-3.36486		OS	-3.5	-4.06235	-3.94743	-4.2876	-3.74521	-3.47073	-3.88875	-4.0545	-3.765	-3.87138	-4.86233	-4.02313	-4.1895	-4.24684	-3.81269	-4.05912	-4.0545	-4.2876	-3.765
	OS	-3	-3.4758	-3.04224	-3.16081	-3.58611	-4.02104	-2.38866	-3.53753	-4.02104	-2.47556	-3.85102	-3.64966	-3.90273	-4.1092	-3.6808	-3.827	-3.30514	-3.48107	-2.46153	-3.48922	-3.70571	-4.18265	-3.76422	-3.91346	-3.82095	-3.66273	-2.40214		OS	-3	-3.69285	-3.87605	-4.07003	-3.88576	-3.41508	-3.78909	-4.10141	-3.69475	-3.67699	-4.22412	-3.79539	-4.05518	-4.11987	-3.83361	-4.1065	-4.10141	-4.07003	-3.69475
	OS	-2.5	-3.20675	-2.51759	-2.72948	-3.22448	-3.69984	-1.87569	-3.31451	-3.69984	-1.60242	-3.62983	-3.27898	-3.78729	-3.97047	-3.48194	-3.68719	-2.83572	-3.18115	-2.83366	-3.3165	-3.54063	-3.95053	-3.7984	-3.72422	-3.5994	-3.54453	-2.48535		OS	-2.5	-3.53517	-3.71058	-3.87324	-3.74132	-2.86089	-3.56115	-3.92217	-3.54877	-3.66773	-4.0462	-3.54169	-3.88004	-3.93525	-3.61444	-3.91573	-3.92217	-3.87324	-3.54877
	OS	-2	-2.68319	-1.79507	-2.04645	-2.77567	-3.53799	-2.18408	-2.75331	-3.53799	-1.42006	-3.31507	-2.83223	-3.61767	-3.64889	-3.08796	-3.40119	-1.89928	-2.68069	-2.48276	-2.8	-2.28902	-3.81695	-3.6062	-3.50862	-3.27817	-3.27946	-2.74356		OS	-2	-3.20751	-3.54791	-3.6533	-3.48232	-2.07987	-3.34711	-3.7027	-3.20899	-3.42113	-3.7457	-3.20284	-3.68979	-3.82926	-3.3472	-3.68948	-3.7027	-3.6533	-3.20899
	OS	-1.5	-1.9683	-1.30192	-1.29085	-2.09555	-3.18349	-2.55571	-1.92338	-3.18349	-1.65659	-2.85488	-2.15943	-3.89938	-3.69481	-2.22868	-3.02841	-1.60512	-1.72969	-2.48256	-1.83549	-2.39943	-4.16441	-3.37747	-3.23545	-2.78605	-2.80028	-2.34466		OS	-1.5	-2.67612	-3.27826	-3.37551	-3.12775	-2.217	-2.75167	-3.43624	-2.7168	-2.93408	-4.90253	-2.6917	-3.51812	-3.66726	-2.87711	-3.41222	-3.43624	-3.37551	-2.7168
	OS	-1	-2.00678	-1.63276	-1.3286	-1.7828	-2.52011	-2.41035	-1.83065	-2.52011	-2.53528	-1.97879	-1.80411	-1.66301	-2.43504	-1.68902	-1.87034	-1.40229	-0.892634	-2.11857	-1.84854	-2.7495	-2.44115	-2.10654	-2.88949	-1.98426	-1.51171	-1.80384		OS	-1	-1.78211	-3.17877	-2.97411	-2.59064	-1.48631	-1.57879	-3.06089	-1.39918	-2.0528	-2.76623	-1.90067	-4.14553	-3.56013	-1.92462	-3.03073	-3.06089	-2.97411	-1.39918
	OS	-0.75	-1.94566	-1.94566	-1.70006	-1.67144	-1.97926	-2.40245	-1.48157	-1.97926	-2.39457	-1.29296	-2.00512	-2.25676	-2.79255	-1.48099	-1.09658	-1.67511	-1.14902	-1.99452	-1.45598	-2.98114	-2.13915	-1.8932	-2.72201	-1.52828	-1.44298	-1.96912		OS	-0.75	-1.30367	-1.56372	-2.67523	-1.37491	-1.28636	-1.27506	-2.74837	-0.793389	-1.61227	-2.05183	-1.44434	-1.74329	-3.41237	-1.47859	-2.74145	-2.74837	-2.67523	-0.793389
	OS	-0.5	-1.8291	-1.84232	-1.84257	-1.39566	-1.64396	-2.6224	-1.77831	-1.64396	-2.56731	-0.956534	-1.79777	-1.70716	-1.82683	-1.33675	-1.04204	-2.50415	-1.88594	-2.38011	-1.37848	-3.09947	-1.96758	-1.86725	-1.83925	-1.15472	-1.13663	-2.46741		OS	-0.5	-1.10424	-0.900285	-2.24634	-0.959915	-1.67817	-0.99253	-2.13811	-1.31861	-1.56628	-1.78329	-1.13475	-1.65598	-2.47034	-1.27548	-2.12102	-2.13811	-2.24634	-1.31861
	OS	-0.25	-1.78542	-1.91511	-1.9649	-1.60484	-1.08625	-3.6241	-1.73125	-1.08625	-2.77114	-1.15867	-1.72857	-1.42814	-1.79212	-1.39692	-1.48624	-3.70572	-1.97608	-2.28357	-2.20247	-3.06664	-1.48602	-1.26499	-1.38178	-1.0859	-1.27994	-2.67828		OS	-0.25	-1.1187	-1.06054	-1.18523	-1.05992	-2.08655	-1.39171	-1.13301	-1.50528	-1.3571	-1.40873	-1.30271	-1.55364	-1.0928	-1.30266	-1.10058	-1.13301	-1.18523	-1.50528
	OS	0	-2.34503	-2.17356	-2.28983	-1.88671	-1.19309	-3.64251	-2.72155	-1.19309	-2.837	-1.57406	-1.85652	-1.47327	-2.05018	-2.34869	-1.57805	-2.91928	-2.54729	-2.50756	-2.35214	-2.25713	-1.45787	-1.582	-1.5224	-1.34713	-2.43444	-2.54321		OS	0	-1.81163	-1.17661	-0.320981	-1.45941	-1.85156	-2.07858	-0.604848	-2.90926	-1.42714	-1.26146	-1.26598	-1.60705	-1.04715	-1.6068	-0.778906	-0.604848	-0.320981	-2.90926
	OS	0.25	-2.19863	-2.20779	-2.53497	-1.98034	-1.64516	-3.25937	-4.18555	-1.64516	-2.98696	-2.26068	-2.19975	-1.40804	-1.89515	-3.22809	-2.43596	-3.62058	-3.70527	-2.935	-2.97546	-1.98557	-1.57297	-1.62822	-1.16508	-1.89982	-2.52864	-3.6517		OS	0.25	-1.63711	-2.20703	-1.61445	-2.15869	-2.18625	-2.41892	-1.33226	-2.62477	-1.99337	-1.70496	-1.81256	-1.33197	-1.1616	-1.85442	-1.05151	-1.33226	-1.61445	-2.62477
	OS	0.5	-2.21488	-2.51111	-2.35619	-2.04413	-2.06137	-3.58105	-3.85397	-2.06137	-3.56894	-2.61779	-3.00043	-1.9865	-1.72318	-2.59464	-2.97869	-3.73679	-3.58505	-2.70009	-3.32907	-1.93236	-1.51911	-2.07257	-1.68856	-2.18549	-3.1853	-2.94382		OS	0.5	-2.37588	-2.77053	-2.62929	-2.38801	-2.68925	-2.31667	-2.44822	-2.7082	-2.51523	-1.50746	-2.32694	-1.24868	-1.67412	-1.86123	-2.55688	-2.44822	-2.62929	-2.7082
	OS	0.75	-2.58821	-2.43088	-2.54825	-2.06252	-2.53254	-3.80561	-4.24152	-2.53254	-3.49803	-2.88186	-3.48575	-3.26964	-1.9086	-3.17326	-2.74799	-3.74146	-3.1028	-2.65228	-3.42694	-2.62492	-2.0043	-2.60764	-2.3122	-2.4644	-3.46998	-3.32904		OS	0.75	-3.10527	-2.9243	-2.87587	-2.42719	-2.37198	-2.5501	-2.67394	-2.86359	-2.67543	-2.13744	-2.37568	-2.01172	-2.12355	-2.20363	-2.83767	-2.67394	-2.87587	-2.86359
	OS	1	-2.92669	-2.40032	-3.94101	-2.35559	-3.06503	-3.45136	-3.71806	-3.06503	-3.37337	-4.31333	-3.47673	-3.56905	-2.202	-2.98342	-2.37819	-4.07692	-3.19244	-2.97994	-3.477	-2.93687	-2.84674	-2.97043	-2.92045	-3.04756	-3.53001	-2.95678		OS	1	-3.24433	-3.08284	-3.1062	-2.83921	-3.0101	-2.61964	-2.9688	-3.11884	-2.91928	-2.80921	-3.88718	-3.10213	-2.54793	-2.60049	-3.08941	-2.9688	-3.1062	-3.11884
	OS	1.5	-3.59328	-2.54214	-4.45739	-3.33541	-3.5729	-3.55194	-3.32853	-3.5729	-3.71424	-3.85823	-4.10019	-3.444	-2.89322	-3.75984	-3.04258	-4.18972	-3.7535	-3.32112	-3.42862	-3.47984	-3.39439	-3.32101	-3.35424	-3.7447	-4.07993	-3.12625		OS	1.5	-3.76052	-3.44535	-3.44886	-3.32803	-3.24432	-3.17089	-3.39934	-2.67941	-3.36329	-3.26188	-3.86498	-3.6344	-3.10252	-3.36829	-3.46145	-3.39934	-3.44886	-2.67941
	OS	2	-4.16427	-2.90569	-3.90857	-3.94474	-3.62738	-3.52192	-3.26848	-3.62738	-3.6936	-3.96864	-3.23101	-3.8877	-3.27252	-4.12021	-3.70899	-4.24395	-4.33291	-3.64315	-3.16848	-4.09496	-3.65248	-3.82598	-3.54557	-3.97585	-3.94596	-3.30623		OS	2	-4.00394	-3.78739	-3.69774	-3.79031	-3.66077	-4.05503	-3.67323	-3.41364	-3.77358	-3.53713	-4.00948	-3.77543	-3.48432	-3.76069	-3.72185	-3.67323	-3.69774	-3.41364
	OS	2.5	-4.32546	-3.57375	-3.6733	-4.24375	-3.96117	-4.18209	-3.83798	-3.96117	-4.15541	-4.10765	-3.6405	-4.12287	-3.15012	-4.27719	-4.02769	-4.05222	-4.61295	-4.44606	-3.08636	-4.17183	-3.86464	-4.03094	-3.82583	-4.15156	-3.93969	-3.78814		OS	2.5	-4.16588	-3.98325	-3.89718	-4.0346	-3.77731	-4.39693	-3.88789	-4.16466	-4.04577	-3.74527	-4.15772	-3.9541	-3.75395	-4.08505	-3.92868	-3.88789	-3.89718	-4.16466
	OS	3	-4.45367	-4.28162	-4.09634	-4.37733	-4.17317	-3.8089	-4.24223	-4.17317	-4.40341	-4.24261	-4.14181	-4.30359	-3.65585	-4.45264	-4.21679	-4.17226	-4.07371	-4.55989	-3.18108	-4.2448	-4.06487	-4.18402	-3.99279	-4.09652	-4.13486	-3.7052		OS	3	-4.32221	-4.01109	-4.07241	-4.21998	-4.14636	-4.37652	-4.07852	-4.42388	-4.24623	-3.91113	-4.29896	-4.12445	-3.979	-4.30061	-4.10443	-4.07852	-4.07241	-4.42388
	OS	3.5	-4.5917	-4.66507	-4.78035	-4.53712	-4.26694	-4.06175	-4.52202	-4.26694	-4.94671	-4.41359	-4.25494	-3.7983	-3.83341	-4.56453	-4.40153	-4.12376	-4.56025	-4.83085	-3.69884	-4.3537	-4.28592	-3.86097	-4.09018	-4.29821	-4.5395	-3.62388		OS	3.5	-4.4809	-4.24352	-4.23195	-4.39502	-4.12825	-4.50475	-4.28485	-4.55958	-4.38504	-4.19536	-4.40113	-4.2613	-4.14721	-4.62609	-4.24346	-4.28485	-4.23195	-4.55958
	OS	4	-4.34059	-5.04239	-3.59942	-4.79752	-3.91135	-4.2067	-4.41097	-3.91135	-5.60428	-3.86738	-4.21081	-3.74392	-3.55051	-4.05645	-4.53374	-4.11016	-5.62211	-5.45718	-4.10506	-4.80127	-4.0028	-3.97959	-3.94306	-4.33763	-3.86428	-3.38503		OS	4	-4.36391	-4.7011	-3.83777	-4.63987	-3.5491	-4.74687	-4.15011	-4.04734	-3.84685	-4.16872	-4.10612	-3.95067	-3.79439	-3.64205	-3.94261	-4.15011	-3.83777	-4.04734
[truncated: 2 more columns]

## Sheet: Sheet 6
ARM 2	Individual defocus curves
	PRE OP																							POST-OP
	EYE	Defocus	1	2	3	4	5	6	7	8	9	10	11	12	13	14	15	16	17	18	19	20		Eye	Defocus	1	2	3	4	5	6	7	8	9	10	11	12	13	14	15	16	17	18	19	20
	OD	-2.5	-3.69404	-3.99768	-3.7438	-4.1925	-3.69817	-4.01877	-3.79042	-3.8647	-3.68729	-3.78741	-3.67959	-3.52604	-3.84443	-3.53736	-4.08886	-3.97757	-3.93022	-4.01484	-3.87948	-4.03698		OD	-2.5	-3.74813	-3.17618	-1.66411	-4.78542	-2.98785	-3.30305	-3.71067	-3.95637	-3.92784	-4.15129	-3.69134	-2.83661	-2.80325	-4.15666	-3.41557	-3.93022	-4.06576	-4.60727	-3.74515	-3.69375
	OD	-2	-3.4162	-3.79815	-3.49873	-4.05614	-3.41353	-3.78036	-3.55004	-3.64472	-3.40326	-3.54051	-3.42096	-3.31297	-3.61011	-3.19715	-3.91225	-3.78473	-3.84861	-3.82624	-3.66252	-3.87962		OD	-2	-3.48994	-2.59827	-1.91608	-4.71622	-2.35613	-3.13923	-3.5993	-3.74155	-3.72076	-3.98581	-3.54168	-2.16884	-2.12509	-4.04132	-2.13606	-3.84861	-4.02065	-4.53492	-3.82428	-3.68638
	OD	-1.5	-3.01268	-3.57903	-3.14303	-3.94034	-3.0106	-3.60935	-3.24663	-3.37112	-2.98422	-3.19275	-2.94707	-2.37654	-3.29229	-2.66663	-3.71832	-3.50848	-3.68868	-3.58669	-3.3947	-3.67733		OD	-1.5	-3.12127	-1.61988	-2.09771	-3.62274	-1.7748	-1.49241	-3.57058	-3.46892	-3.47833	-3.84727	-3.40939	-1.67808	-2.24507	-1.85462	-2.42108	-3.68868	-4.28304	-3.65829	-2.56099	-3.39964
	OD	-1	-2.0803	-3.49519	-2.58325	-4.64527	-2.36285	-3.51711	-2.66442	-2.9831	-2.29168	-2.57367	-1.53948	-2.23216	-2.66896	-1.80293	-3.55583	-3.08048	-3.28911	-3.21204	-3.02535	-3.54721		OD	-1	-2.41889	-1.42426	-2.17865	-3.48108	-2.20164	-1.62701	-1.55155	-3.05628	-3.02098	-4.18366	-2.74368	-2.07574	-2.20808	-1.44383	-2.05734	-3.28911	-2.6523	-4.09585	-2.65514	-1.79597
	OD	-0.75	-1.47997	-3.2445	-1.80856	-3.01901	-1.9175	-2.19843	-1.6325	-2.69244	-1.85489	-2.10269	-1.7635	-1.76535	-2.31006	-1.20973	-4.05314	-2.78776	-2.83924	-2.9818	-2.76542	-3.48746		OD	-0.75	-1.69516	-1.36975	-2.27892	-3.45916	-1.85462	-1.45526	-1.31876	-2.72815	-2.9656	-3.49644	-1.56956	-1.59642	-1.68659	-1.77445	-1.92342	-2.83924	-2.47229	-2.76706	-1.65361	-1.94975
	OD	-0.5	-1.33441	-1.84803	-1.19244	-3.08336	-1.42877	-1.8345	-1.22842	-2.25356	-1.48217	-1.67113	-1.56895	-1.34373	-1.72216	-0.836864	-3.09115	-2.70794	-1.67485	-2.36101	-2.42391	-2.40733		OD	-0.5	-1.15204	-1.93189	-2.47488	-3.28777	-2.03156	-1.56212	-1.32868	-2.18667	-1.79274	-2.69473	-1.15455	-2.65072	-1.99719	-1.65741	-1.6932	-1.67485	-1.79483	-2.83174	-1.1824	-1.63983
	OD	-0.25	-1.23721	-1.32327	-0.889451	-1.54969	-0.815509	-1.523	-1.48388	-1.4946	-1.09223	-1.06126	-1.4189	-1.23374	-0.877916	-1.57361	-1.70472	-1.49437	-1.07114	-1.62709	-1.64919	-1.67889		OD	-0.25	-0.855215	-2.22356	-3.05194	-2.49522	-2.19958	-2.33618	-1.80962	-1.47877	-1.0744	-2.20143	-1.36668	-2.71768	-2.03711	-1.56034	-1.79213	-1.07114	-1.64815	-3.19955	-1.48752	-1.50594
	OD	0	-1.24704	-0.830275	-1.38033	-1.60822	-1.08647	-1.71608	-1.46347	-0.190279	-0.952124	-0.855059	-1.48407	-1.46549	-1.04497	-1.65416	-1.02189	-1.01619	-1.02795	-1.1118	-0.324246	-1.01507		OD	0	-1.5906	-2.81579	-3.27234	-2.90001	-3.36311	-2.1173	-1.61828	-1.45075	-0.847941	-1.43161	-1.70653	-2.54097	-2.60458	-1.78355	-2.30788	-1.02795	-1.41503	-2.05548	-1.74518	-1.33096
	OD	0.25	-2.03275	-1.31485	-2.3225	-1.3815	-1.78032	-2.01726	-1.0931	-1.56519	-2.34534	-1.63879	-2.08189	-2.4024	-1.62416	-2.16113	-0.91478	-0.794271	-1.16125	-1.7711	-1.39007	-1.14752		OD	0.25	-2.12462	-2.66394	-3.5999	-2.90539	-3.42454	-2.14884	-2.31944	-1.53559	-1.23754	-1.49087	-1.80843	-2.32127	-2.56619	-2.56216	-2.3798	-1.16125	-1.5843	-1.6771	-1.77816	-1.31491
	OD	0.5	-2.59901	-2.00109	-2.82261	-1.50067	-3.83766	-2.45272	-1.69367	-2.36653	-3.07981	-3.81755	-3.43798	-2.26865	-1.9919	-2.67171	-1.19618	-1.75096	-1.90916	-1.70803	-2.24757	-1.5127		OD	0.5	-2.58036	-2.57326	-3.15806	-3.23807	-2.35562	-2.28572	-2.87706	-1.92088	-2.15869	-1.93391	-2.51016	-2.31304	-2.93434	-2.24251	-3.27576	-1.90916	-1.88089	-1.91026	-1.8989	-3.34342
	OD	0.75	-2.44389	-2.4373	-3.25711	-1.50642	-3.27347	-2.59257	-3.12379	-2.76791	-3.72099	-3.21789	-3.09895	-3.04556	-2.45466	-2.83253	-1.85984	-2.61539	-2.38621	-1.92553	-2.65411	-2.08281		OD	0.75	-2.68996	-2.4865	-3.90634	-3.16712	-2.98757	-2.53067	-3.20279	-2.19698	-2.68326	-1.64619	-2.92386	-2.38192	-4.49352	-2.45371	-3.23752	-2.38621	-2.17275	-1.52185	-2.45878	-2.83691
	OD	1	-2.73842	-2.83113	-3.01822	-1.7818	-3.40757	-2.70283	-3.52661	-3.04197	-3.50938	-3.31418	-2.3354	-3.30347	-2.86188	-3.15237	-2.45703	-2.89969	-2.8263	-2.26064	-2.95027	-2.5233		OD	1	-3.01988	-2.44069	-3.36213	-4.48757	-3.56209	-3.00106	-3.15926	-2.61012	-2.94257	-1.95225	-3.07938	-2.49906	-3.7686	-2.75539	-3.2717	-2.8263	-1.89165	-1.30189	-2.57265	-3.1305
	OD	1.5	-3.91795	-3.2978	-3.61487	-2.55061	-3.66713	-2.84226	-3.75516	-3.42116	-3.70836	-3.58458	-3.72823	-3.93003	-3.48394	-3.85917	-3.09716	-3.31796	-3.52831	-2.95616	-3.35304	-3.09997		OD	1.5	-3.50937	-2.80933	-3.63247	-5.16755	-2.77512	-3.14939	-3.22234	-3.17167	-3.38617	-2.73539	-3.63212	-3.18747	-4.08889	-2.92604	-4.04549	-3.52831	-2.43439	-1.42042	-3.26977	-3.49779
	OD	2	-3.96559	-3.60593	-3.87321	-3.12825	-3.88169	-2.73201	-3.88649	-3.68622	-3.91164	-3.81146	-3.96427	-3.762	-3.73711	-4.03397	-3.46126	-3.60684	-3.57158	-3.4133	-3.6303	-3.47224		OD	2	-3.76375	-2.79596	-3.97123	-6.97187	-3.38039	-3.58916	-3.48666	-3.54557	-3.68146	-3.26161	-3.66383	-3.81802	-4.04699	-3.25472	-4.01378	-3.57158	-3.11973	-2.06841	-3.52018	-3.68431
	OD	2.5	-4.12468	-3.84532	-4.04319	-3.50336	-4.06805	-2.85737	-4.05245	-3.89427	-4.09361	-4.00781	-4.14222	-4.16862	-3.93114	-4.18309	-3.72412	-3.80546	-3.76568	-3.71568	-3.84505	-3.74563		OD	2.5	-3.97368	-3.38332	-4.32925	-7.82628	-3.8135	-4.00246	-3.84094	-3.81923	-3.9098	-3.59938	-4.22382	-4.04495	-4.46127	-3.37427	-6.11746	-3.76568	-3.54978	-2.70551	-3.88646	-3.89721
	EYE	Defocus	1	2	3	4	5	6	7	8	9	10	11	12	13	14	15	16	17	18	19	20		Eye	Defocus	1	2	3	4	5	6	7	8	9	10	11	12	13	14	15	16	17	18	19	20
	OS	-2.5	-3.85187	-3.7729	-4.07025	-4.10712	-3.87596	-4.18139	-3.72843	-3.87652	-3.6458	-3.86895	-3.67434	-3.81683	-3.85094	-3.71414	-3.7631	-4.08808	-3.81748	-3.87822	-3.82806	-4.12715		OS	-2.5	-3.86187	-3.53796	-2.09414	-2.90506	-3.15661	-3.31451	-3.86694	-3.97173	-3.62575	-4.23727	-3.68719	-3.38536	-2.62574	-2.44442	-3.12183	-3.81748	-3.84212	-4.41332	-2.77319	-3.57603
	OS	-2	-3.62389	-3.53845	-3.61488	-3.93866	-3.66147	-4.02966	-3.49245	-3.66965	-3.33785	-3.6524	-3.42235	-3.56807	-3.64738	-3.45484	-3.55293	-3.92709	-3.62305	-3.63516	-3.63251	-3.95588		OS	-2	-4.01179	-3.34303	-2.0324	-2.22244	-2.66441	-2.75331	-3.7604	-3.76903	-3.30485	-4.11132	-3.40119	-3.02961	-2.10073	-1.7219	-2.04833	-3.62305	-3.63827	-3.77628	-2.49445	-3.43537
	OS	-1.5	-3.32987	-3.21246	-2.78519	-3.75932	-3.40186	-3.88701	-3.22169	-3.41185	-2.88515	-3.38578	-3.04117	-3.91884	-3.37724	-3.0953	-3.2399	-3.77063	-3.35875	-3.31223	-3.3927	-3.8213		OS	-1.5	-3.27621	-1.89678	-2.01528	-3.46019	-1.88058	-1.92338	-4.28918	-3.52431	-2.77678	-3.7528	-3.02841	-1.67135	-2.10563	-1.79076	-1.8448	-3.35875	-3.38241	-3.71773	-1.87162	-3.10469
	OS	-1	-2.86392	-2.54932	-1.96026	-3.66922	-3.31004	-5.37154	-2.63724	-3.05198	-2.13031	-2.98435	-2.19576	-2.12839	-2.96746	-1.9878	-2.44639	-3.70346	-3.82245	-2.78559	-3.05279	-3.55766		OS	-1	-2.24581	-2.17549	-2.2294	-2.28218	-1.29291	-1.83065	-2.67691	-3.19347	-1.89202	-3.02739	-1.87034	-1.36255	-2.2162	-1.50929	-1.87856	-3.82245	-3.01539	-2.41262	-1.90898	-2.04978
	OS	-0.75	-2.40874	-1.86507	-1.4622	-3.76527	-3.2122	-2.90439	-1.96274	-2.7953	-1.64171	-2.34275	-1.31256	-2.21647	-2.52738	-1.44128	-1.77318	-2.58791	-1.62873	-2.41274	-2.80578	-2.41588		OS	-0.75	-2.22617	-1.83342	-3.28367	-2.06785	-1.52584	-1.48157	-1.95631	-2.87895	-1.56957	-3.11725	-1.09658	-2.06365	-1.65661	-1.8641	-2.26614	-1.62873	-2.74331	-2.4169	-2.06963	-1.81558
	OS	-0.5	-1.6284	-1.28865	-1.4656	-3.94426	-0.983289	-2.78929	-1.77514	-2.43951	-1.33691	-1.4744	-0.987019	-1.50679	-1.48513	-1.09328	-1.51879	-2.4819	-1.58055	-2.03378	-2.45269	-3.06804		OS	-0.5	-1.38125	-1.56514	-2.63954	-2.19979	-1.48041	-1.77831	-1.45507	-2.26007	-1.29164	-3.01331	-1.04204	-2.17835	-2.21291	-2.70113	-2.24498	-1.58055	-2.33133	-2.48749	-2.3096	-1.93119
	OS	-0.25	-0.980446	-1.07432	-1.67253	-1.70165	-1.23822	-1.75949	-1.57734	-1.76434	-1.39621	-1.24783	-1.24676	-1.25356	-0.908767	-1.06853	-1.10372	-2.37627	-1.24076	-1.30405	-1.72911	-1.87745		OS	-0.25	-1.17878	-1.743	-2.32607	-2.95315	-2.284	-1.73125	-1.48721	-1.46773	-1.02643	-1.96968	-1.48624	-2.05892	-2.23282	-2.59971	-2.19542	-1.24076	-1.54045	-2.99387	-3.06418	-1.15391
	OS	0	-0.949452	-1.18178	-1.88398	-1.13706	-1.23493	-2.06207	-0.936928	-0.158496	-1.42321	-1.11844	-1.32651	-1.33153	-1.14402	-1.68762	-0.935839	-1.27734	-1.05041	-0.774681	-0.0546903	-1.12461		OS	0	-1.74612	-2.04337	-2.49311	-2.4609	-2.80575	-2.72155	-1.71388	-1.07222	-1.74046	-1.67996	-1.57805	-2.20529	-2.34529	-2.91313	-2.36216	-1.05041	-0.0859737	-3.0132	-2.87371	-1.01411
	OS	0.25	-1.84158	-1.89672	-1.80902	-0.863877	-1.21089	-1.93475	-1.1323	-1.44499	-1.83373	-1.26633	-2.00314	-1.77301	-1.63185	-2.17135	-1.90993	-0.797687	-1.71053	-1.19152	-1.49431	-1.2916		OS	0.25	-1.81099	-3.19253	-2.73567	-2.58505	-2.76507	-4.18555	-2.03525	-0.755186	-3.15984	-1.62205	-2.43596	-3.72806	-2.73237	-2.49272	-2.50454	-1.71053	-1.47111	-2.12233	-2.7474	-1.93483
	OS	0.5	-2.5699	-2.36816	-1.49108	-1.32634	-1.74646	-1.72859	-2.11576	-2.20451	-2.12677	-2.21175	-1.99157	-2.36749	-2.13718	-2.98535	-2.54507	-0.965905	-2.23973	-2.0357	-2.2328	-1.61266		OS	0.5	-2.10204	-3.25635	-2.76329	-2.87279	-2.88648	-3.85397	-1.89314	-1.95497	-2.90218	-1.75979	-2.97869	-3.75755	-2.97163	-2.45681	-3.05223	-2.23973	-2.2647	-1.435	-3.43261	-3.07951
	OS	0.75	-2.70985	-2.65432	-2.15714	-1.89775	-2.38173	-2.00371	-2.94249	-2.65187	-4.05582	-3.35257	-2.55649	-2.6021	-2.5568	-2.77133	-3.34238	-1.79294	-2.5253	-2.64361	-2.67481	-1.55747		OS	0.75	-2.58845	-2.99255	-2.85517	-3.60136	-2.67049	-4.24152	-2.25777	-2.50751	-3.1851	-1.86086	-2.74799	-3.74173	-3.36643	-2.51591	-3.42848	-2.5253	-2.69826	-1.26062	-3.72896	-3.07154
	OS	1	-3.11698	-2.75995	-2.57803	-2.36527	-3.32715	-1.90729	-3.0783	-2.95392	-3.41421	-3.27028	-2.96558	-2.77441	-2.57039	-3.79487	-2.97617	-2.26476	-2.93179	-2.97467	-2.96693	-2.17238		OS	1	-2.84857	-3.25406	-3.10225	-4.00711	-2.11273	-3.71806	-2.58951	-2.83282	-3.38817	-1.59874	-2.37819	-4.49371	-3.94752	-2.8897	-3.68023	-2.93179	-2.97713	-1.21668	-3.23876	-3.00032
	OS	1.5	-3.53398	-3.28679	-2.86809	-3.0077	-3.52819	-2.41072	-3.43913	-3.35971	-3.7568	-3.54625	-3.48745	-3.64904	-3.39035	-3.71171	-3.37166	-2.94297	-3.30565	-3.40101	-3.34734	-3.10285		OS	1.5	-3.55443	-3.39749	-3.47541	-3.7277	-3.49276	-3.32853	-3.14591	-3.2965	-3.61696	-2.44917	-3.04258	-3.29878	-3.92079	-4.39557	-3.88352	-3.30565	-3.35272	-1.92095	-3.41432	-3.74533
	OS	2	-3.75652	-3.74477	-2.8421	-3.40706	-3.75685	-2.98604	-3.76652	-3.63739	-3.93588	-3.77413	-3.87477	-3.64867	-3.71149	-3.97294	-3.69578	-3.36649	-3.91629	-3.68508	-3.60015	-3.45869		OS	2	-3.64553	-3.61529	-4.04479	-3.97645	-4.11985	-3.26848	-3.44884	-3.60696	-4.2306	-3.15672	-3.70899	-2.66649	-4.28363	-4.56279	-4.24653	-3.91629	-3.61567	-2.65489	-3.54994	-3.74587
	OS	2.5	-3.94547	-3.97404	-2.85125	-3.69225	-3.95747	-3.40995	-4.00129	-3.85384	-4.08504	-3.97074	-4.08443	-3.96567	-3.93108	-4.11324	-3.99579	-3.66395	-4.02168	-3.89843	-3.79617	-3.71763		OS	2.5	-3.84395	-3.62347	-4.2941	-3.04823	-4.04868	-3.83798	-3.81335	-3.84052	-4.24354	-3.49296	-4.02769	-3.35943	-4.98861	-4.81071	-5.2327	-4.02168	-3.82583	-3.16197	-3.61122	-3.91583

## Sheet: Sheet 7
ARM 1	Computational IQ parameters
	CASES										CONTROLS
	OD					OS					OD					OS
	Subject number	Pk logVSTOF	Com Best focus (D)	Com DOF (D)		Subject number	Pk logVSTOF	Com Best focus (D)	Com DOF (D)		Subject number	Pk logVSTOF	Com Best focus (D)	Com DOF (D)		Subject number	Pk logVSTOF	Com Best focus (D)	Com DOF (D)
	1	-1.28054	-0.807	0.966		1	-1.78542	-0.332	2.399		1	-1.02104	-0.442	0.76		1	-1.10424	-0.363	0.696
	2	-1.39396	-1.636	1.123		2	-1.29085	-1.458	1.025		2	-1.1712	-0.34	0.761		2	-0.900285	-0.469	0.672
	3	-1.67286	-2.209	1.87		3	-1.29085	-1.262	0.964		3	-1.21902	0.284	0.79		3	-0.320981	-0.004	0.225
	4	-1.03744	-0.709	0.641		4	-1.39566	-0.483	1.176		4	-0.891358	-0.468	0.698		4	-0.959915	-0.446	0.613
	5	-1.0898	-1.459	0.821		5	-1.08625	-1.391	1.407		5	-1.20907	-0.733	0.608		5	-1.28636	-0.776	0.651
	6	-1.52813	-1.254	1.715		6	-1.87569	-2.462	2.5		6	-1.30252	-1.068	0.647		6	-0.99253	-0.507	0.504
	7	-1.49241	-0.668	1.356		7	-1.48157	-0.754	1.451		7	-0.678015	-0.255	0.322		7	-0.604848	-0.007	0.3
	8	-1.0898	-0.004	0.595		8	-1.08625	-0.183	0.559		8	-1.26514	-0.816	0.732		8	-0.793389	-0.753	0.336
	9	-1.62665	-1.501	1.541		9	-1.42006	-2.02	1.365		9	-0.903765	-0.48	0.445		9	-1.3571	-0.165	1.052
	10	-1.08347	-0.9	0.674		10	-0.956534	-0.484	0.57		10	-1.26146	-0.745	1.035		10	-1.25709	-0.055	1.02
	11	-1.15657	-0.403	0.945		11	-1.72857	-0.304	1.887		11	-0.783183	-0.165	0.395		11	-1.13475	-0.496	0.937
	12	-1.01674	-0.265	0.386		12	-1.40804	0.201	1.663		12	-0.841184	-0.263	0.414		12	-1.33197	0.424	1.06
	13	-1.61923	0.33	1.629		13	-1.72318	-0.378	1.707		13	-1.03693	-0.231	0.838		13	-1.04715	-0.128	0.713
	14	-1.2096	-0.221	0.629		14	-1.33675	-0.391	0.944		14	-1.01959	-0.67	0.469		14	-1.27548	-0.397	0.924
	15	-1.04204	-0.599	0.533		15	-1.15455	-0.599	0.533		15	-0.636723	-0.012	0.307		15	-0.778906	0.013	0.468
	16	-1.71489	-1.479	2.284		16	-1.40229	-1.079	1.272		16	-0.678015	-0.153	0.397		16	-0.604848	-0.5	0.933
	17	-0.886643	-1.087	0.516		17	-0.892634	-1.013	0.579		17	-1.21902	-0.719	0.501		17	-0.320981	-0.782	0.534
	18	-1.56436	-0.801	1.182		18	-1.99452	-0.804	3.955		18	-1.26514	-0.265	0.322		18	-0.793389	-0.014	0.3
	19	-1.06684	-0.293	0.791		19	-1.37848	-0.584	0.591		19	-1.20907	-0.827	0.733		19	-1.28636	-0.761	0.336
	20	-1.58368	-1.331	1.371		20	-1.93236	0.42	2.87		20	-0.783183	-0.322	0.501		20	-1.13475	-0.149	0.534
	21	-1.25671	-0.389	0.655		21	-1.45787	-0.118	1.181
	22	-1.27934	0.295	0.859		22	-1.26499	-0.233	0.755		median	-1.02898	-0.391	0.5545		median	-1.01984	-0.38	0.632
	23	-1.20484	-0.495	0.84		23	-1.16508	0.25	0.859		IQR1	-1.21902	-0.7225	0.40975		IQR1	-1.26169	-0.50175	0.435
	24	-1.13711	-0.427	0.692		24	-1.0859	-0.317	0.744		IQR3	-0.826684	-0.249	0.73975		IQR3	-0.789768	-0.04475	0.92625
	25	-0.985356	-0.208	0.507		25	-1.13663	-0.429	0.637
	26	-1.06137	-0.988	0.584		26	-1.80384	-0.991	2.474
	median	-1.20722	-0.6885	0.8305		median	-1.38707	-0.4835	1.1785
	IQR1	-1.5192	-1.21225	0.632		IQR1	-1.66278	-1.0075	0.74675
	IQR3	-1.07099	-0.317	1.3125		IQR3	-1.15718	-0.30725	1.696

## Sheet: Sheet 8
ARM 2	Computational IQ parameters
	PRE OP										POST-OP
	OD					OS					OD					OS
	Subject number	Pk logVSTOF	Com Best focus (D)	Com DOF (D)		Subject number	Pk logVSTOF	Com Best focus (D)	Com DOF (D)		Subject number	Pk logVSTOF	Com Best focus (D)	Com DOF (D)		Subject number	Pk logVSTOF	Com Best focus (D)	Com DOF (D)
	1	-1.23721	-0.108	0.962		1	-0.949452	-0.106	0.473		1	-0.855215	-0.278	0.385		1	-1.17878	-0.304	0.488
	2	-0.830275	0.003	0.367		2	-1.07432	-0.191	0.687		2	-1.36975	-0.233	1.317		2	-1.56514	-0.266	1.518
	3	-0.889451	-0.264	0.436		3	-1.4622	-0.64	1.653		3	-2.09771	-2.5	1.612		3	-2.01528	-1.265	2.589
	4	-1.3815	0.278	1.372		4	-0.863877	0.234	0.445		4	-2.49522	-0.823	1.102		4	-2.06785	-0.492	1.689
	5	-0.815509	-0.223	0.401		5	-0.983289	-0.455	0.902		5	-1.7748	-1.552	2.533		5	-1.29291	-1.058	1.033
	6	-1.523	-0.229	0.913		6	-1.72859	0.474	1.843		6	-1.45526	-0.668	1.382		6	-1.48157	-0.754	1.467
	7	-1.0931	0.244	1.128		7	-0.936928	0.053	0.437		7	-1.31876	-0.614	1.146		7	-1.45507	-0.412	1.247
	8	-0.190279	0	0.206		8	-0.158496	0.001	0.202		8	-1.45075	-0.135	0.906		8	-0.755186	0.219	0.33
	9	-0.952124	-0.065	0.437		9	-1.33691	-0.462	1.035		9	-0.847941	-0.02	0.486		9	-1.02643	-0.275	0.463
	10	-0.855059	-0.042	0.426		10	-1.11844	0.035	0.849		10	-1.43161	-0.772	1.39		10	-1.59874	-1.138	0.658
	11	-1.4189	-0.171	1.449		11	-0.987019	-0.507	0.74		11	-1.15455	-0.48	0.598		11	-1.04204	-0.599	0.533
	12	-1.23374	-0.274	0.754		12	-1.25356	-0.189	0.765		12	-1.68659	0.097	1.097		12	-1.65661	1.036	1.692
	13	-0.877916	-0.194	0.428		13	-0.908767	-0.222	0.456		13	-1.68659	-0.741	2.045		13	-1.65661	-0.754	1.625
	14	-0.836864	-0.523	0.354		14	-1.06853	-0.35	0.607		14	-1.44383	-1.105	1.543		14	-1.50929	-1.061	1.676
	15	-0.91478	0.195	0.608		15	-0.935839	-0.056	0.438		15	-1.6932	-0.426	2.187		15	-1.8448	-1.223	2.269
	16	-0.794271	0.21	0.388		16	-0.797687	0.295	0.467		16	-1.02795	-0.105	0.749		16	-1.05041	-0.045	0.496
	17	-1.02795	0.204	0.863		17	-1.05041	0.146	0.492		17	-1.41503	0.021	1.686		17	-0.0859737	0	0.197
	18	-1.1118	-0.013	0.379		18	-0.774681	0.008	0.368		18	-1.6771	-0.492	0.531		18	-1.21668	-1.3	1.511
	19	-0.324246	0.002	0.221		19	-0.0546903	0	0.194		19	-1.1824	0.153	0.83		19	-1.87162	-0.072	0.442
	20	-1.01507	0.055	0.543		20	-1.12461	0.05	0.53		20	-1.31491	1.135	1.603		20	-1.01411	0.946	0.95
	Median	-0.933452	-0.0275	0.4365		Median	-0.985154	-0.028	0.511		Median	-1.43772	-0.453	1.2315		Median	-1.46832	-0.452	1.14
	IQR 1	-1.14228	-0.20125	0.38575		IQR 1	-1.11998	-0.254	0.44325		IQR 1	-1.68659	-0.74875	0.80975		IQR 1	-1.65661	-1.05875	0.494
	IQR3	-0.835217	0.09	0.8755		IQR3	-0.897545	0.05075	0.786		IQR3	-1.28178	-0.08375	1.60525		IQR3	-1.04831	-0.06525	1.63775

## Sheet: Sheet 9
ARM 1	logMAR acuity
	CASES																													CONTROLS
	Eye	Defocus	1	2	3	4	5	6	7	8	9	10	11	12	13	14	15	16	17	18	19	20	21	22	23	24	25	26		Eye	Defocus	1	2	3	4	5	6	7	8	9	10	11	12	13	14	15	16	17	18
	OD	4	1.3	1	1.1	0.7	0.8	1.2	1	0.9	0.8	1.3	1.2	1.4	1	1	1	1.1	1	1.1	1	0.8	1.1	1	1.2	0.9	1	0.8		OD	4	0.6	0.7	0.9	0.8	0.3	0.8	1.3	1.2	1	0.8	1.2	0.8	1.1	1	1.2	1.3	0.9	1.2
	OD	3.5	1.1	0.7	1.1	0.7	0.6	1.2	1	0.9	0.6	1.2	0.8	0.7	0.9	0.8	1	1.1	1	1.1	1	0.6	1	0.9	1	0.8	0.8	0.8		OD	3.5	0.6	0.7	0.9	0.6	0.3	0.8	0.8	0.5	1	0.6	1	0.5	1.1	0.7	1.2	0.8	0.9	0.5
	OD	3	0.9	0.7	0.9	0.5	0.5	0.8	0.8	0.8	0.6	0.8	0.8	0.7	0.9	0.8	0.9	1	0.9	1	0.9	0.7	0.8	0.8	0.9	0.8	0.8	0.8		OD	3	0.4	0.5	0.8	0.3	0.3	0.6	0.4	0.6	0.8	0.5	1	0.5	1.1	0.7	1	0.4	0.8	0.6
	OD	2.5	0.6	0.6	0.8	0.4	0.4	0.7	0.8	0.7	0.4	0.6	0.5	0.6	0.6	0.5	0.8	0.7	0.8	0.7	0.8	0.4	0.7	0.6	0.9	0.7	0.5	0.7		OD	2.5	0.4	0.5	0.6	0.3	0.3	0.5	0.4	0.4	0.8	0.4	0.8	0.5	1	0.6	0.8	0.4	0.6	0.4
	OD	2	0.4	0.4	0.5	0.2	0.2	0.5	0.6	0.6	0.2	0.4	0.5	0.5	0.6	0.3	0.5	0.7	0.7	0.7	0.7	0.3	0.6	0.6	0.8	0.5	0.5	0.6		OD	2	0.3	0.4	0.5	0.3	0.3	0.3	0.4	0.4	0.6	0.4	0.7	0.5	1	0.7	0.7	0.4	0.5	0.4
	OD	1.5	0.4	0.2	0.2	0.1	0.1	0.5	0.5	0.5	0.1	0.4	0.2	0.5	0.3	0.1	0.4	0.5	0.4	0.5	0.4	0.3	0.4	0.4	0.6	0.4	0.3	0.4		OD	1.5	0.2	0.2	0.4	0.2	0.3	0.2	0.4	0.2	0.6	0.4	0.5	0.4	0.7	0.6	0.7	0.4	0.4	0.2
	OD	1	0.1	0.1	0	-0.1	0.1	0.4	0.4	0.1	0.1	0.3	0	0.3	0.1	0.1	0.3	0.3	0.2	0.3	0.2	-0.1	0.2	0.2	0.2	0.4	0.3	0.4		OD	1	-0.1	0	0.3	0.1	0.3	0	0.1	0.1	0.4	0.2	0.4	0.3	0.4	0.5	0.4	0.1	0.3	0.1
	OD	0.75	0	0.1	0	-0.1	0	0.3	0.1	0.1	0	0.2	-0.1	0.1	0.1	0.1	0	0.1	0.2	0.1	0.2	-0.1	0.2	0.2	0.1	0.1	0.1	0		OD	0.75	-0.1	-0.1	0.1	0.1	0.1	0	-0.1	0	0.2	0.2	0.1	0.3	0.2	0.3	0.1	-0.1	0.1	0
	OD	0.5	-0.1	0.1	0	-0.1	0	0.3	0	0	-0.1	0.1	-0.1	0.1	0.1	0	0	0.1	0.1	0.1	0.1	-0.1	0.2	0	0	0	0	0		OD	0.5	-0.2	-0.1	0.2	-0.1	0	0	-0.1	0	0	0	0.1	0	-0.1	0.1	0.1	-0.1	0.2	0
	OD	0.25	-0.1	0	0	-0.1	0	0.2	0	0	-0.1	0.1	-0.1	-0.1	0.1	0	0	-0.1	0	-0.1	0	-0.1	0.1	0	-0.1	0	-0.1	-0.1		OD	0.25	-0.2	-0.2	0.2	-0.1	-0.1	-0.1	-0.1	0	0	-0.1	-0.1	0	-0.1	0.1	0.1	-0.1	0.2	0
	OD	0	-0.1	0	0	0	0	-0.2	0	-0.1	-0.1	-0.1	-0.1	-0.1	0	0	0	-0.1	0	-0.1	0	0	0	0	-0.1	-0.1	0	-0.1		OD	0	-0.2	-0.2	-0.1	-0.1	-0.1	-0.1	-0.1	-0.1	0	-0.25	-0.2	-0.1	-0.1	0	-0.1	-0.1	-0.1	-0.1
	OD	-0.25	-0.1	0	0	0	0	0	0	0	0.1	-0.1	-0.1	-0.2	-0.1	-0.1	0	-0.1	-0.1	-0.1	-0.1	0.1	0	0.1	-0.1	0	0	-0.1		OD	-0.25	-0.1	-0.1	-0.1	-0.1	-0.1	0	-0.1	0.1	-0.1	-0.25	-0.1	-0.1	0	0	0	-0.1	-0.1	0.1
	OD	-0.5	-0.1	0.2	0	0	0	0.2	0.1	0	0.1	0	-0.1	0.1	0.1	0.1	0.1	-0.1	0	-0.1	0	0.1	0	0.1	-0.1	0	0.1	-0.1		OD	-0.5	-0.1	0.1	-0.2	0	0	0	0	0.1	0	-0.1	0	-0.1	0	0.1	0	0	-0.2	0.1
	OD	-0.75	0	0.2	0	0	0	0.2	0.2	0.1	0.1	0.1	0	0.1	0.1	0.2	0.1	0.1	0.2	0.1	0.2	0.3	0.1	0.2	0.1	0	0.2	0.1		OD	-0.75	-0.1	0.2	0	0	0	0	0	0.1	0	-0.1	0	-0.1	0	0.1	0	0	0	0.1
	OD	-1	0	0.2	0.1	0	0	0.2	0.2	0.3	0.1	0.2	0.2	0.2	0.1	0.3	0.1	0.1	0.2	0.1	0.2	0.3	0.1	0.3	0.1	0.1	0.2	0.2		OD	-1	0	0.2	0	0.1	0	0.1	0.1	0.1	0.1	0	0.2	-0.1	0.4	0.2	0.1	0.1	0	0.1
	OD	-1.5	0.1	0.3	0.3	0.1	0.1	0.5	0.2	0.5	0.3	0.5	0.2	0.4	0.5	0.4	0.2	0.3	0.2	0.3	0.2	0.3	0.1	0.5	0.2	0.3	0.5	0.2		OD	-1.5	0	0.4	0.2	0.1	0	0.2	0.2	0.1	0.2	0.3	0.3	0.1	0.4	0.4	0.1	0.2	0.2	0.1
	OD	-2	0.1	0.5	0.5	0.2	0.2	0.5	0.3	0.5	0.3	0.6	0.2	0.4	0.7	0.6	0.3	0.5	0.3	0.5	0.3	0.5	0.1	0.6	0.3	0.4	0.6	0.5		OD	-2	0.1	0.4	0.2	0.1	0.1	0.3	0.2	0.2	0.5	0.3	0.6	0.1	0.8	0.5	0.5	0.2	0.2	0.2
	OD	-2.5	0.1	0.6	0.5	0.3	0.2	0.6	0.6	0.6	0.3	0.6	0.3	0.5	0.7	0.7	0.4	0.5	0.3	0.5	0.3	0.5	0.2	0.7	0.4	0.4	0.6	0.5		OD	-2.5	0.1	0.4	0.3	0.1	0.1	0.3	0.2	0.2	0.6	0.4	0.7	0.2	0.8	0.5	0.6	0.2	0.3	0.2
	OD	-3	0.2	0.6	0.6	0.4	0.3	0.6	0.8	0.8	0.5	0.7	0.3	0.8	0.9	0.8	0.6	0.5	0.5	0.5	0.5	0.5	0.3	0.7	0.6	0.4	0.6	0.5		OD	-3	0.3	0.5	0.3	0.4	0.1	0.3	0.2	0.2	0.6	0.4	0.7	0.2	0.8	0.5	0.6	0.2	0.3	0.2
	OD	-3.5	0.4	0.6	0.8	0.4	0.5	0.7	0.9	0.8	0.5	0.8	0.3	0.9	0.9	0.8	0.7	0.6	0.5	0.6	0.5	0.6	0.6	0.7	0.7	0.8	0.6	0.6		OD	-3.5	0.3	0.6	0.3	0.4	0.1	0.4	0.4	0.3	0.6	0.6	0.8	0.3	1.1	0.5	1	0.4	0.3	0.3
	OD	-4	0.5	0.6	0.8	0.4	0.5	0.7	0.9	0.8	0.5	0.9	0.4	1.1	1	1	0.9	0.9	0.5	0.9	0.5	0.6	0.7	0.7	0.8	0.8	0.9	0.7		OD	-4	0.4	1	0.3	0.4	0.2	0.4	0.4	0.4	0.8	0.8	1	0.4	1.2	0.6	1.2	0.4	0.3	0.4
	Eye	Defocus	1	2	3	4	5	6	7	8	9	10	11	12	13	14	15	16	17	18	19	20	21	22	23	24	25	26		Eye	Defocus	1	2	3	4	5	6	7	8	9	10	11	12	13	14	15	16	17	18
	OS	4	1.1	1	1.4	0.7	0.9	1.1	1.1	0.9	0.7	1.2	0.8	1.2	0.9	0.9	1.1	0.9	0.8	0.9	0.8	0.9	0.9	0.9	1.1	1	0.8	0.8		OS	4	0.5	1.2	1.1	0.6	0.6	1.1	0.7	0.8	1	0.6	1.3	0.7	1.5	1.2	0.9	0.7	1.1	0.8
	OS	3.5	0.8	0.9	1.3	0.7	0.8	1	1	0.9	0.6	1	0.5	0.7	0.8	0.8	1	0.8	0.7	0.8	0.7	0.7	0.9	0.9	0.9	0.8	0.8	0.8		OS	3.5	0.5	1	0.6	0.4	0.5	1	0.7	0.7	1	0.5	0.9	0.6	1.2	0.9	0.9	0.7	0.6	0.7
	OS	3	0.7	0.7	1.1	0.4	0.6	0.9	0.8	0.8	0.6	0.9	0.4	0.6	0.8	0.8	1	0.7	0.7	0.7	0.7	0.7	0.7	0.7	0.9	0.8	0.7	0.7		OS	3	0.4	0.9	0.6	0.3	0.5	0.7	0.7	0.5	0.7	0.5	0.9	0.6	1	0.9	0.9	0.7	0.6	0.5
	OS	2.5	0.5	0.6	0.9	0.3	0.6	0.7	0.6	0.8	0.5	0.6	0.4	0.6	0.2	0.7	0.9	0.6	0.4	0.6	0.4	0.6	0.6	0.6	0.7	0.5	0.6	0.5		OS	2.5	0.2	0.7	0.5	0.3	0.3	0.7	0.5	0.4	0.7	0.4	0.7	0.5	1	0.7	0.9	0.5	0.5	0.4
	OS	2	0.2	0.4	0.8	0.2	0.5	0.6	0.4	0.6	0.2	0.5	0.3	0.6	0.2	0.4	0.7	0.5	0.4	0.5	0.4	0.5	0.4	0.6	0.5	0.4	0.4	0.5		OS	2	0.2	0.4	0.5	0.3	0.3	0.7	0.3	0.4	0.6	0.4	0.7	0.5	0.9	0.5	0.7	0.3	0.5	0.4
	OS	1.5	0.1	0.2	0.8	0	0.2	0.5	0.1	0.5	0.2	0.5	0.2	0.3	0.2	0.3	0.6	0.4	0.4	0.4	0.4	0.3	0.4	0.3	0.4	0.2	0.2	0.3		OS	1.5	0	0	0.3	0.2	0.3	0.3	0.1	0.3	0.3	0.3	0.5	0.4	0.7	0.4	0.4	0.1	0.3	0.3
	OS	1	-0.1	0	0.5	-0.1	0.1	0.4	0.1	0.2	0	0.2	0.1	0	0.1	0.2	0.4	0.1	0.3	0.1	0.3	0	0.3	0.2	0.4	0.1	0.2	0.3		OS	1	-0.1	0	0.2	-0.1	0.2	0.3	0	0	0.3	0.2	0.3	0.3	0.3	0.3	0.2	0	0.2	0
	OS	0.75	-0.1	0	0.2	-0.1	0	0.3	0.1	0.1	0	0.1	0.1	-0.1	0.1	0.2	0.1	0	0.2	0	0.2	-0.1	0.2	0	0.2	0	0	0.2		OS	0.75	-0.2	-0.1	0.1	-0.1	0.2	0.2	0	0	0.1	0	0.1	0.3	0.3	0.1	0.2	0	0.1	0
	OS	0.5	-0.1	-0.1	0	-0.1	0	0.2	0	0.1	-0.1	0	-0.1	-0.1	0	0.1	0.1	0	0.1	0	0.1	-0.1	0.2	0	0.2	0	0	0.1		OS	0.5	-0.2	-0.1	0	-0.1	0	0.1	-0.1	-0.1	-0.1	0	0.1	0.1	0.1	0.1	0.2	-0.1	0	-0.1
	OS	0.25	-0.1	-0.1	0	-0.1	0	0	0.1	-0.1	-0.1	0	-0.1	-0.1	-0.1	-0.1	-0.1	0	0	0	0	-0.1	0.1	-0.1	0.1	-0.1	-0.1	0.1		OS	0.25	-0.2	-0.2	0	-0.1	-0.1	0	-0.2	-0.1	-0.1	-0.2	-0.1	0	0	0	0	-0.2	0	-0.1
	OS	0	-0.1	-0.1	-0.1	-0.1	0	0	0	-0.1	0	-0.1	-0.1	-0.1	-0.1	0	-0.1	0	0	0	0	-0.1	0	0	-0.1	-0.1	-0.1	0		OS	0	-0.2	-0.2	0	-0.1	-0.1	-0.1	-0.2	-0.1	-0.1	-0.2	-0.1	-0.1	0	0	-0.1	-0.2	0	-0.1
	OS	-0.25	-0.1	-0.1	-0.1	0	0	0	0.1	0	0	-0.1	-0.1	-0.1	-0.1	0	-0.1	-0.1	0	-0.1	0	0	0	0.1	-0.1	-0.1	0	0.1		OS	-0.25	-0.1	0.2	0	-0.1	-0.1	-0.1	-0.2	0	0	-0.1	-0.1	-0.1	0	0	-0.1	-0.2	0	0
	OS	-0.5	0	0.1	0	0	0	0.1	0.2	0	0.1	0	-0.1	-0.1	0	0.1	0	0.1	0	0.1	0	0.1	0	0.1	-0.1	0	0.1	0.1		OS	-0.5	-0.1	0.2	0	-0.1	-0.1	-0.1	-0.1	0	0.1	-0.1	-0.1	0	0	0	-0.1	-0.1	0	0
	OS	-0.75	0	0.1	0	0	0.1	0.1	0.3	0.1	0.2	0.1	0	-0.1	0.1	0.1	0.1	0.1	0.1	0.1	0.1	0.2	0.1	0.1	0	0	0.1	0.3		OS	-0.75	0	0.2	0	-0.1	0.1	-0.1	-0.1	0	0.1	-0.1	0	0	0	0.2	-0.1	-0.1	0	0
	OS	-1	0.1	0.1	0	0.1	0.1	0.2	0.3	0.2	0.3	0.2	0.2	0	0.2	0.1	0.2	0.4	0.2	0.4	0.2	0.2	0.2	0.2	0	0	0.1	0.3		OS	-1	0	0.2	0.1	-0.1	0.1	0	-0.1	0.1	0.2	0.1	0.2	0.1	0.3	0.2	0.2	-0.1	0.1	0.1
	OS	-1.5	0.3	0.3	0	0.2	0.1	0.4	0.3	0.4	0.3	0.3	0.2	0.3	0.5	0.2	0.4	0.4	0.2	0.4	0.2	0.3	0.2	0.3	0.1	0.3	0.3	0.3		OS	-1.5	0	0.4	0.2	0	0.1	0.1	0	0.1	0.5	0.2	0.4	0.2	0.6	0.5	0.3	0	0.2	0.1
	OS	-2	0.5	0.5	0.1	0.3	0.2	0.5	0.4	0.4	0.3	0.5	0.2	0.5	0.5	0.4	0.5	0.4	0.3	0.4	0.3	0.4	0.3	0.3	0.2	0.4	0.4	0.4		OS	-2	0	0.4	0.2	0.1	0.2	0.3	0	0.1	0.6	0.3	0.6	0.2	0.6	0.5	0.5	0	0.2	0.1
	OS	-2.5	0.6	0.7	0.5	0.3	0.2	0.5	0.6	0.6	0.4	0.6	0.3	0.4	0.7	0.6	0.5	0.6	0.3	0.6	0.3	0.5	0.5	0.6	0.4	0.5	0.6	0.5		OS	-2.5	0.2	0.4	0.2	0.1	0.2	0.3	0.2	0.1	0.7	0.4	0.8	0.2	0.7	0.5	0.7	0.2	0.2	0.1
	OS	-3	0.6	0.7	0.5	0.3	0.2	0.6	0.6	0.6	0.4	0.6	0.4	0.5	0.6	0.6	0.6	0.6	0.3	0.6	0.3	0.5	0.6	0.6	0.6	0.4	0.6	0.5		OS	-3	0.2	0.4	0.2	0.2	0.2	0.3	0.2	0.2	0.7	0.4	0.8	0.5	0.7	0.5	0.7	0.2	0.2	0.2
	OS	-3.5	0.7	0.8	0.7	0.3	0.4	0.6	0.7	0.7	0.5	0.8	0.4	0.6	0.8	0.6	0.8	0.6	0.3	0.6	0.3	0.6	0.8	0.7	0.6	0.8	0.7	0.6		OS	-3.5	0.3	0.5	0.4	0.3	0.3	0.4	0.2	0.4	0.8	0.5	0.8	0.5	1.1	0.6	1.1	0.2	0.4	0.4
	OS	-4	0.7	0.9	0.8	0.4	0.5	0.7	0.8	0.7	0.5	0.9	0.4	0.6	0.8	0.6	0.8	0.6	0.3	0.6	0.3	0.6	0.8	0.7	0.7	0.7	0.8	0.9		OS	-4	0.3	0.6	0.4	0.3	0.4	0.5	0.5	0.5	0.8	0.7	1	0.6	1.1	0.7	1.1	0.5	0.4	0.5
[truncated: 2 more columns]

## Sheet: Sheet 10
ARM 2	log MAR acuity
	PRE OP																							POST OP
	EYE	Defocus	1	2	3	4	5	6	7	8	9	10	11	12	13	14	15	16	17	18	19	20		Eye	Defocus	1	2	3	4	5	6	7	8	9	10	11	12	13	14	15	16	17	18	19	20
	OD	-2.5	0.7	0.5	1	0.7	0.5	0.9	0.7	0.7	0.9	0.8	0.6	1	0.6	0.6	0.6	0.8	0.5	1.1	0.7	0.5		OD	-2.5	0.9	0.7	1	0.6	0.8	0.8	0.9	0.7	0.8	0.9	0.8	1	0.8	1	0.9	0.4	0.5	0.9	1	0.6
	OD	-2	0.5	0.5	0.8	0.6	0.5	0.7	0.7	0.7	0.8	0.8	0.6	0.8	0.5	0.5	0.4	0.7	0.3	0.7	0.7	0.4		OD	-2	0.8	0.5	0.9	0.6	0.7	0.8	0.7	0.7	0.7	0.7	0.5	0.8	0.6	0.9	0.6	0.3	0.5	0.8	0.7	0.5
	OD	-1.5	0.2	0.4	0.5	0.4	0.5	0.6	0.5	0.6	0.6	0.5	0.4	0.7	0.4	0.4	0.3	0.5	0.1	0.5	0.4	0.3		OD	-1.5	0.7	0.5	0.5	0.5	0.6	0.7	0.5	0.6	0.4	0.5	0.4	0.8	0.5	0.7	0.6	0.3	0.2	0.7	0.5	0.3
	OD	-1	-0.1	0.3	0.4	0.2	0.4	0.4	0.5	0.3	0.3	0.3	0.1	0.6	0.4	0.4	0.2	0.3	0.1	0.3	0.2	0		OD	-1	0.3	0.3	0.4	0.3	0.5	0.7	0.5	0.4	0.2	0.2	0.3	0.3	0.4	0.6	0.5	0	0.1	0.5	0.4	0.1
	OD	-0.75	-0.1	0.3	0.2	0.2	0.3	0.4	0.3	0.3	0.1	0.1	0.1	0.5	0.3	0.3	0.1	0.2	-0.1	0.1	0.1	0		OD	-0.75	0.3	0.3	0.2	0.2	0.3	0.6	0.3	0.3	0.1	0.1	0	0.1	0.4	0.5	0.3	-0.1	0	0.3	0.2	0.1
	OD	-0.5	-0.1	0	0.2	0.1	0.2	0.3	0.1	0	0.1	-0.1	-0.1	0.1	0.2	0.2	0.1	0.2	-0.1	0.1	0.1	0		OD	-0.5	0.2	0	0.2	0.2	0.1	0.4	0.1	0.1	0.1	0.1	0	0	0.2	0.3	0.2	-0.1	0	0.1	0.1	0.1
	OD	-0.25	-0.1	0	0.1	0	0.1	0.3	0.1	0	0	-0.1	-0.1	0.1	0.1	0.1	0.1	0	-0.1	0.1	0.1	0		OD	-0.25	-0.1	0	0.1	0.2	0.1	0.3	0	0	0	0.1	0	0	0.1	0.2	0.2	-0.1	0	0.1	0	0.1
	OD	0	-0.1	0	0	0	0	0.2	0	-0.1	0	-0.1	-0.1	0	0.1	0.1	0	-0.1	0	-0.1	0	-0.1		OD	0	-0.1	0	0	0.1	0	0.2	0	-0.1	0	0	0	0	0.1	0.1	0.1	0	-0.1	0	0	0
	OD	0.25	0	0	0.1	0	0.1	0.2	0	-0.1	0.1	0	0	0.1	0.1	0.1	0.1	-0.1	0.1	-0.1	0.1	0		OD	0.25	-0.1	0	0.1	0.1	0.1	0.2	0	-0.1	0	0.1	0	0	0.1	0.1	0.3	0	0.1	0	0	0
	OD	0.5	0	0.1	0.2	0	0.1	0.2	0.1	0	0.2	0.1	0.1	0.1	0.1	0.1	0.2	0	0.3	-0.1	0.1	0.1		OD	0.5	0	0	0.2	0.2	0.1	0.3	0	0.1	0.2	0.5	0.1	0.1	0.1	0.2	0.3	0.2	0.1	0.1	0.1	0.1
	OD	0.75	0	0.1	0.2	0.1	0.1	0.2	0.1	0	0.2	0.1	0.2	0.2	0.2	0.2	0.2	0	0.3	-0.1	0.3	0.2		OD	0.75	0	0	0.2	0.3	0.2	0.4	0.1	0.1	0.3	0.4	0.1	0.1	0.2	0.3	0.3	0.3	0.1	0.3	0.2	0.2
	OD	1	0	0.1	0.2	0.1	0.2	0.3	0.1	0.1	0.2	0.3	0.2	0.3	0.2	0.2	0.3	0.1	0.4	0.1	0.3	0.6		OD	1	0	0	0.2	0.4	0.3	0.5	0.3	0.2	0.4	0.6	0.1	0.1	0.3	0.5	0.3	0.3	0.2	0.3	0.3	0.3
	OD	1.5	0.1	0.2	0.5	0.2	0.3	0.4	0.3	0.3	0.3	0.3	0.3	0.3	0.3	0.3	0.3	0.3	0.5	0.2	0.6	0.6		OD	1.5	0	0.2	0.3	0.5	0.5	0.6	0.5	0.4	0.4	0.7	0.2	0.1	0.4	0.6	0.4	0.4	0.2	0.4	0.3	0.4
	OD	2	0.5	0.5	0.5	0.2	0.4	0.5	0.4	0.5	0.6	0.5	0.7	0.6	0.6	0.6	0.4	0.7	0.7	0.3	0.7	0.6		OD	2	0.4	0.2	0.5	0.6	0.5	0.6	0.6	0.6	0.8	0.8	0.3	0.4	0.6	0.7	0.5	0.4	0.4	0.5	0.3	0.7
	OD	2.5	0.5	0.6	0.6	0.2	0.5	0.6	0.5	0.7	0.6	0.5	0.7	0.6	0.6	0.6	0.4	0.7	0.7	0.7	0.8	0.7		OD	2.5	0.4	0.3	0.5	0.6	0.6	0.7	0.8	0.7	0.7	0.8	0.4	0.5	0.6	0.9	0.7	0.5	0.4	0.7	0.5	0.8
	EYE	Defocus	1	2	3	4	5	6	7	8	9	10	11	12	13	14	15	16	17	18	19	20		Eye	Defocus	1	2	3	4	5	6	7	8	9	10	11	12	13	14	15	16	17	18	19	20
	OS	-2.5	0.7	0.6	0.6	0.5	0.5	0.8	0.8	0.5	0.6	0.9	0.6	1	0.7	0.7	0.6	0.9	0.4	0.6	0.6	0.5		OS	-2.5	1	0.7	0.8	0.6	0.8	0.9	0.9	0.7	0.8	0.9	0.9	1	0.7	1	0.7	0.5	0.8	0.8	0.7	0.5
	OS	-2	0.5	0.5	0.6	0.4	0.3	0.7	0.8	0.5	0.5	0.8	0.6	0.8	0.5	0.5	0.4	0.7	0.4	0.4	0.6	0.5		OS	-2	0.8	0.5	0.7	0.6	0.7	0.9	0.7	0.7	0.7	0.8	0.7	0.8	0.6	0.9	0.6	0.4	0.6	0.7	0.6	0.4
	OS	-1.5	0.4	0.5	0.5	0.3	0.2	0.6	0.6	0.5	0.3	0.7	0.3	0.7	0.5	0.5	0.3	0.4	0.2	0.3	0.5	0.4		OS	-1.5	0.7	0.5	0.5	0.5	0.6	0.8	0.7	0.6	0.4	0.5	0.6	0.7	0.6	0.7	0.6	0.3	0.5	0.7	0.3	0.4
	OS	-1	0.3	0.1	0.2	0.2	0.2	0.5	0.4	0.2	0.3	0.4	0.1	0.4	0.3	0.3	0.2	0.3	0.1	0.1	0.3	0.2		OS	-1	0.5	0.3	0.4	0.3	0.5	0.7	0.4	0.4	0.2	0.4	0.4	0.4	0.4	0.5	0.5	0.1	0.3	0.5	0.1	0.3
	OS	-0.75	0.3	0.1	0.1	0.2	0.2	0.4	0.2	0.1	0.2	0.3	0.1	0.4	0.3	0.3	0.1	0.3	0.1	0.1	0.2	0.2		OS	-0.75	0.4	0.1	0.2	0.2	0.3	0.5	0.3	0.3	0.2	0.2	0.1	0.3	0.4	0.4	0.3	0	0.2	0.4	0	0.3
	OS	-0.5	0	0	0.1	0.1	0.2	0.3	0.1	0.1	0.2	0.1	-0.1	0.1	0.2	0.2	0.1	0.1	0.1	-0.1	0.1	0		OS	-0.5	0.2	0	0.2	0.2	0.1	0.4	0.1	0.1	0.2	0.1	0.1	0.2	0.2	0.3	0.2	-0.1	0.2	0.2	0	0.3
	OS	-0.25	0	0	0	0	0.1	0.3	0.1	0	0.1	0.1	-0.1	0.1	0.1	0.1	0.1	-0.1	0.1	-0.1	0	0		OS	-0.25	0	0	0.1	0.1	0.1	0.3	0	0	0	0.1	0	0	0.1	0.2	0.1	-0.1	0	0.1	0	0.1
	OS	0	-0.1	0	0	0	0	0.2	0	0	0	0	-0.1	0	0.1	0.1	0	-0.1	0	-0.1	0	-0.1		OS	0	-0.1	0	0	0.1	0	0.2	0	-0.1	0	0	-0.1	0	0.1	0.1	0.1	-0.1	0	0	0	0.1
	OS	0.25	-0.1	0.1	0.1	0	0.1	0.2	0	0	0.1	0	0	0.1	0.1	0.1	0.1	-0.1	0.2	0	0	0		OS	0.25	-0.1	0	0.1	0.1	0.1	0.2	0	-0.1	0	0.1	0	0	0.1	0.1	0.1	-0.1	0.2	0	0	0.1
	OS	0.5	0	0.1	0.2	0.1	0.2	0.2	0	0	0.2	0.1	0.1	0.2	0.2	0.2	0.2	0	0.3	0	0	0.1		OS	0.5	0	0	0.2	0.2	0.1	0.4	0	0.1	0.2	0.2	0	0.1	0.1	0.2	0.2	0.1	0.2	0.1	0.2	0.2
	OS	0.75	0	0.2	0.2	0.1	0.2	0.2	0.1	0.1	0.3	0.1	0.3	0.2	0.3	0.3	0.2	0.1	0.4	0	0.1	0.2		OS	0.75	0	0	0.2	0.3	0.2	0.4	0.1	0.1	0.3	0.2	0.1	0	0.3	0.3	0.2	0.2	0.2	0.2	0.3	0.4
	OS	1	0	0.2	0.2	0.2	0.2	0.2	0.2	0.2	0.4	0.2	0.3	0.2	0.3	0.3	0.3	0.1	0.5	0	0.2	0.2		OS	1	0	0	0.2	0.5	0.3	0.5	0.3	0.2	0.4	0.5	0.2	0.1	0.3	0.4	0.3	0.3	0.3	0.4	0.3	0.3
	OS	1.5	0	0.4	0.5	0.3	0.3	0.3	0.3	0.3	0.5	0.4	0.3	0.3	0.3	0.3	0.3	0.6	0.5	0.2	0.4	0.4		OS	1.5	0.1	0.1	0.3	0.5	0.5	0.7	0.4	0.4	0.5	0.6	0.4	0.3	0.4	0.6	0.4	0.3	0.4	0.4	0.3	0.5
	OS	2	0.3	0.5	0.6	0.3	0.4	0.4	0.5	0.5	0.5	0.5	0.7	0.6	0.4	0.4	0.4	0.7	0.3	0.3	0.5	0.6		OS	2	0.3	0.2	0.5	0.6	0.5	0.7	0.7	0.6	0.6	0.7	0.5	0.4	0.5	0.7	0.7	0.4	0.6	0.6	0.3	0.6
	OS	2.5	0.3	0.6	0.6	0.3	0.4	0.6	0.6	0.5	0.5	0.8	0.8	0.6	0.5	0.5	0.4	0.7	0.5	0.6	0.6	0.7		OS	2.5	0.4	0.3	0.5	0.6	0.6	0.7	0.8	0.7	0.7	0.7	0.5	0.5	0.6	0.9	0.7	0.5	0.6	0.7	0.4	0.8

[truncated: 4 more sheets: Sheet 11, Sheet 12, Sheet 13, Sheet 14]
